# Supplementary material for: ﻿Molecular phylogeny and taxonomic position of Macrobrachiumlanchesteri (De Man, 1911), with descriptions of two new species from Thailand (Decapoda, Caridea, Palaemonidae)
Source: Zookeys. 2024 Jan 29;1190:163–93. doi: 10.3897/zookeys.1190.113898 (PMC10845147; doi:10.3897/zookeys.1190.113898)
Supplement: XML Treatment for Macrobrachium lanchesteri [file zookeys.1190.113898-treatment1.xml]

<!DOCTYPE tp:taxon-treatment
  PUBLIC "-//TaxonX//DTD Taxonomic Treatment Publishing DTD v0 20100105//EN" "tax-treatment-NSO.dtd">
<tp:taxon-treatment xmlns:tp="http://www.plazi.org/taxpub"><tp:treatment-meta><kwd-group><label>Taxon classification</label><kwd>
                <named-content content-type="kingdom">Animalia</named-content>
              </kwd><kwd>
                <named-content content-type="order">Decapoda</named-content>
              </kwd><kwd>
                <named-content content-type="family">Palaemonidae</named-content>
              </kwd></kwd-group><mixed-citation publication-type="journal"><person-group><name><surname>Chaowvieng</surname><given-names>Apisara</given-names></name><name><surname>Sutcharit</surname><given-names>Chirasak</given-names></name><name><surname>Chanabun</surname><given-names>Ratmanee</given-names></name><name><surname>Srisonchai</surname><given-names>Ruttapon</given-names></name><name><surname>Jeratthitikul</surname><given-names>Ekgachai</given-names></name><name><surname>Siriwut</surname><given-names>Warut</given-names></name></person-group><article-title>﻿Molecular phylogeny and taxonomic position of <italic><tp:taxon-name><tp:taxon-name-part taxon-name-part-type="genus" reg="Macrobrachium">Macrobrachium</tp:taxon-name-part><tp:taxon-name-part taxon-name-part-type="species" reg="lanchesteri">lanchesteri</tp:taxon-name-part></tp:taxon-name></italic> (De Man, 1911), with descriptions of two new species from Thailand (<tp:taxon-name><tp:taxon-name-part taxon-name-part-type="order">Decapoda</tp:taxon-name-part></tp:taxon-name>, <tp:taxon-name><tp:taxon-name-part taxon-name-part-type="infraorder">Caridea</tp:taxon-name-part></tp:taxon-name>, <tp:taxon-name><tp:taxon-name-part taxon-name-part-type="family">Palaemonidae</tp:taxon-name-part></tp:taxon-name>)</article-title><source>Zookeys</source><day>29</day><month>01</month><year>2024</year><volume>1190</volume><fpage>163</fpage><lpage>193</lpage><pub-id pub-id-type="doi">10.3897/zookeys.1190.113898</pub-id></mixed-citation></tp:treatment-meta><tp:nomenclature><label>﻿</label><tp:taxon-name>
              <object-id xmlns:xlink="http://www.w3.org/1999/xlink" content-type="arpha" xlink:type="simple">40A14955-8481-5F94-B6AE-42D54B8FCE84</object-id>
              <tp:taxon-name-part taxon-name-part-type="genus" reg="Macrobrachium">Macrobrachium</tp:taxon-name-part>
              <tp:taxon-name-part taxon-name-part-type="species" reg="lanchesteri">lanchesteri</tp:taxon-name-part>
            </tp:taxon-name><tp:taxon-authority>(De Man, 1911)</tp:taxon-authority><xref ref-type="fig" rid="F3">Figs 3A, B</xref><xref ref-type="fig" rid="F4">, 4</xref><tp:nomenclature-citation-list><tp:nomenclature-citation><tp:taxon-name>
                  <tp:taxon-name-part taxon-name-part-type="genus" reg="Palaemon">Palaemon</tp:taxon-name-part>
                  <tp:taxon-name-part taxon-name-part-type="species" reg="paucidens">paucidens</tp:taxon-name-part>
                </tp:taxon-name><comment>Lanchester, 1902: 568, pl. 33, fig. 4. Type locality: Singora [Songkhla Province, Thailand]. [Not De Haan (1844) and <xref ref-type="bibr" rid="B23">Hilgendorf (1893)</xref>].</comment></tp:nomenclature-citation><tp:nomenclature-citation><tp:taxon-name><tp:taxon-name-part taxon-name-part-type="genus" reg="Palaemon">Palaemon</tp:taxon-name-part> (<tp:taxon-name-part taxon-name-part-type="subgenus" reg="Eupalaemon">Eupalaemon</tp:taxon-name-part>) <tp:taxon-name-part taxon-name-part-type="species" reg="lanchesteri">lanchesteri</tp:taxon-name-part></tp:taxon-name><comment>De Man, 1911: 264. Replacement Name.</comment></tp:nomenclature-citation><tp:nomenclature-citation><tp:taxon-name>
                  <tp:taxon-name-part taxon-name-part-type="genus" reg="Palaemon">Palaemon</tp:taxon-name-part>
                  <tp:taxon-name-part taxon-name-part-type="species" reg="lanchesteri">lanchesteri</tp:taxon-name-part>
                </tp:taxon-name><comment>: <xref ref-type="bibr" rid="B34">Kemp 1918</xref>: 257.</comment></tp:nomenclature-citation><tp:nomenclature-citation><tp:taxon-name>
                  <tp:taxon-name-part taxon-name-part-type="genus" reg="Macrobrachium">Macrobrachium</tp:taxon-name-part>
                  <tp:taxon-name-part taxon-name-part-type="species" reg="lanchesteri">lanchesteri</tp:taxon-name-part>
                </tp:taxon-name><comment>: <xref ref-type="bibr" rid="B71">Suvatti 1937</xref>: 49; <xref ref-type="bibr" rid="B72">Suvatti 1967</xref>; 139; <xref ref-type="bibr" rid="B24">Holthuis 1950</xref>: 139; <xref ref-type="bibr" rid="B25">Holthuis 1980</xref>: 96; <xref ref-type="bibr" rid="B30">Johnson 1961</xref>: 56; <xref ref-type="bibr" rid="B45">Naiyanetr 1980</xref>: 17; <xref ref-type="bibr" rid="B46">Naiyanetr 1992</xref>: 17; <xref ref-type="bibr" rid="B47">Naiyanetr 1998</xref>: 32; <xref ref-type="bibr" rid="B7">Chong and Khoo 1988</xref>: 196; <xref ref-type="bibr" rid="B1">Cai and Ng. 2002</xref>: 77; <xref ref-type="bibr" rid="B3">Cai et al. 2004</xref>: 586; <xref ref-type="bibr" rid="B80">Wowor et al. 2004</xref>: 349; <xref ref-type="bibr" rid="B21">Hanamura et al. 2011</xref>: 13.</comment></tp:nomenclature-citation><tp:nomenclature-citation><tp:taxon-name>
                  <tp:taxon-name-part taxon-name-part-type="genus" reg="Macrobrachium">Macrobrachium</tp:taxon-name-part>
                  <tp:taxon-name-part taxon-name-part-type="species" reg="lar">lar</tp:taxon-name-part>
                </tp:taxon-name><comment>: <xref ref-type="bibr" rid="B33">Kamita 1966</xref>: 138.</comment></tp:nomenclature-citation><tp:nomenclature-citation><tp:taxon-name><tp:taxon-name-part taxon-name-part-type="genus" reg="Cryphiops">Cryphiops</tp:taxon-name-part> (<tp:taxon-name-part taxon-name-part-type="subgenus" reg="Macrobrachium">Macrobrachium</tp:taxon-name-part>) <tp:taxon-name-part taxon-name-part-type="species" reg="lanchesteri">lanchesteri</tp:taxon-name-part></tp:taxon-name><comment>: <xref ref-type="bibr" rid="B31">Johnson 1968</xref>: 233.</comment></tp:nomenclature-citation><tp:nomenclature-citation><tp:taxon-name>
                  <tp:taxon-name-part taxon-name-part-type="genus" reg="Macrobrachium">Macrobrachium</tp:taxon-name-part>
                  <tp:taxon-name-part taxon-name-part-type="uncertainty-rank">cf.</tp:taxon-name-part>
                  <tp:taxon-name-part taxon-name-part-type="species" reg="lanchesteri">lanchesteri</tp:taxon-name-part>
                </tp:taxon-name><comment>: <xref ref-type="bibr" rid="B48">Ng 1994</xref>: 75, fig. 2.</comment></tp:nomenclature-citation></tp:nomenclature-citation-list></tp:nomenclature><tp:treatment-sec sec-type="material" id="SECID0EILAI"><title>Material examined.</title><p><bold><italic>Topotypes</italic>: Songkhla</bold> • 11 ♀♀, 3 ♂♂, Wat Pho Klang, Khu Khut, Sathing Phra; <named-content xmlns:xlink="http://www.w3.org/1999/xlink" content-type="dwc:verbatimCoordinates" xlink:type="simple"><named-content content-type="geo-json" specific-use="{&#34;type&#34;:&#34;Point&#34;,&#34;coordinates&#34;:[100.418278,7.423944]}" id="NCID0E2LAI" xlink:type="simple">7°25'26.2"N, 100°25'05.8"E</named-content></named-content>; <named-content xmlns:xlink="http://www.w3.org/1999/xlink" content-type="dwc:institutional_code" xlink:title="Mahidol University Museum of Natural History, Department of Biology, Faculty of Science, Mahidol University, Thailand" xlink:href="http://grbio.org/institution/mahidol-university" xlink:type="simple">MUMNH</named-content> MP00216. • 25 ♀♀, 3 ♂♂, Laem Wang, Khu Khut, Sathing Phra; <named-content xmlns:xlink="http://www.w3.org/1999/xlink" content-type="dwc:verbatimCoordinates" xlink:type="simple"><named-content content-type="geo-json" specific-use="{&#34;type&#34;:&#34;Point&#34;,&#34;coordinates&#34;:[100.420250,7.453417]}" id="NCID0EHMAI" xlink:type="simple">7°27'12.3"N, 100°25'12.9"E</named-content></named-content>; <named-content xmlns:xlink="http://www.w3.org/1999/xlink" content-type="dwc:institutional_code" xlink:title="Mahidol University Museum of Natural History, Department of Biology, Faculty of Science, Mahidol University, Thailand" xlink:href="http://grbio.org/institution/mahidol-university" xlink:type="simple">MUMNH</named-content> MP00217. • 5 ♀♀, 3 ♂♂, Bang Khiat, Singhanakhon; <named-content xmlns:xlink="http://www.w3.org/1999/xlink" content-type="dwc:verbatimCoordinates" xlink:type="simple"><named-content content-type="geo-json" specific-use="{&#34;type&#34;:&#34;Point&#34;,&#34;coordinates&#34;:[100.426889,7.338667]}" id="NCID0ETMAI" xlink:type="simple">7°20'19.2"N, 100°25'36.8"E</named-content></named-content>; <named-content xmlns:xlink="http://www.w3.org/1999/xlink" content-type="dwc:institutional_code" xlink:title="Mahidol University Museum of Natural History, Department of Biology, Faculty of Science, Mahidol University, Thailand" xlink:href="http://grbio.org/institution/mahidol-university" xlink:type="simple">MUMNH</named-content> MP00218.</p></tp:treatment-sec><tp:treatment-sec sec-type="material" id="SECID0E3MAI"><title>Additional material.</title><p><bold>Chiang Rai</bold> • 12 ♀♀, 16 ♂♂, Chiang Khong Street Market, Wiang, Chiang Khong; <named-content xmlns:xlink="http://www.w3.org/1999/xlink" content-type="dwc:verbatimCoordinates" xlink:type="simple"><named-content content-type="geo-json" specific-use="{&#34;type&#34;:&#34;Point&#34;,&#34;coordinates&#34;:[100.406028,20.266028]}" id="NCID0EHNAI" xlink:type="simple">20°15'57.7"N, 100°24'21.7"E</named-content></named-content>; <named-content xmlns:xlink="http://www.w3.org/1999/xlink" content-type="dwc:institutional_code" xlink:title="Mahidol University Museum of Natural History, Department of Biology, Faculty of Science, Mahidol University, Thailand" xlink:href="http://grbio.org/institution/mahidol-university" xlink:type="simple">MUMNH</named-content> MP00219. <bold>Chiang Mai</bold> • 1 ♀, Nam Lao, Pa Pae, Mae Taeng; <named-content xmlns:xlink="http://www.w3.org/1999/xlink" content-type="dwc:verbatimCoordinates" xlink:type="simple"><named-content content-type="geo-json" specific-use="{&#34;type&#34;:&#34;Point&#34;,&#34;coordinates&#34;:[98.680917,19.204556]}" id="NCID0EVNAI" xlink:type="simple">19°12'16.4"N, 98°40'51.3"E</named-content></named-content>; <named-content xmlns:xlink="http://www.w3.org/1999/xlink" content-type="dwc:institutional_code" xlink:title="Mahidol University Museum of Natural History, Department of Biology, Faculty of Science, Mahidol University, Thailand" xlink:href="http://grbio.org/institution/mahidol-university" xlink:type="simple">MUMNH</named-content> MP00350. <bold>Phayao</bold> • 5 ♀♀, 1 ovigerous, 4 ♂♂, Wean, Ban Pa Suk, Chiang Kham; <named-content xmlns:xlink="http://www.w3.org/1999/xlink" content-type="dwc:verbatimCoordinates" xlink:type="simple"><named-content content-type="geo-json" specific-use="{&#34;type&#34;:&#34;Point&#34;,&#34;coordinates&#34;:[100.275806,19.501306]}" id="NCID0EDOAI" xlink:type="simple">19°30'04.7"N, 100°16'32.9"E</named-content></named-content>; <named-content xmlns:xlink="http://www.w3.org/1999/xlink" content-type="dwc:institutional_code" xlink:title="Mahidol University Museum of Natural History, Department of Biology, Faculty of Science, Mahidol University, Thailand" xlink:href="http://grbio.org/institution/mahidol-university" xlink:type="simple">MUMNH</named-content> MP00220. • 17 ♀♀, 14 ♂♂, Yom, Ban Duea, Pong; <named-content xmlns:xlink="http://www.w3.org/1999/xlink" content-type="dwc:verbatimCoordinates" xlink:type="simple"><named-content content-type="geo-json" specific-use="{&#34;type&#34;:&#34;Point&#34;,&#34;coordinates&#34;:[100.266250,19.106750]}" id="NCID0EPOAI" xlink:type="simple">19°06'24.3"N, 100°15'58.5"E</named-content></named-content>; <named-content xmlns:xlink="http://www.w3.org/1999/xlink" content-type="dwc:institutional_code" xlink:title="Mahidol University Museum of Natural History, Department of Biology, Faculty of Science, Mahidol University, Thailand" xlink:href="http://grbio.org/institution/mahidol-university" xlink:type="simple">MUMNH</named-content> MP00221. <bold>Nan</bold> • 4 ♀♀, Mae Mang, Bo Kluea Tai, Bo Kluea; <named-content xmlns:xlink="http://www.w3.org/1999/xlink" content-type="dwc:verbatimCoordinates" xlink:type="simple"><named-content content-type="geo-json" specific-use="{&#34;type&#34;:&#34;Point&#34;,&#34;coordinates&#34;:[101.150861,19.136833]}" id="NCID0E4OAI" xlink:type="simple">19°08'12.6"N, 101°09'03.1"E</named-content></named-content>; <named-content xmlns:xlink="http://www.w3.org/1999/xlink" content-type="dwc:institutional_code" xlink:title="Mahidol University Museum of Natural History, Department of Biology, Faculty of Science, Mahidol University, Thailand" xlink:href="http://grbio.org/institution/mahidol-university" xlink:type="simple">MUMNH</named-content> MP00222. • 10 ♀♀, 1 ovigerous, 8 ♂♂, Ban Hua Fai, Sisaket, Na Noi; <named-content xmlns:xlink="http://www.w3.org/1999/xlink" content-type="dwc:verbatimCoordinates" xlink:type="simple"><named-content content-type="geo-json" specific-use="{&#34;type&#34;:&#34;Point&#34;,&#34;coordinates&#34;:[100.723778,18.325944]}" id="NCID0EJPAI" xlink:type="simple">18°19'33.4"N, 100°43'25.6"E</named-content></named-content>; <named-content xmlns:xlink="http://www.w3.org/1999/xlink" content-type="dwc:institutional_code" xlink:title="Mahidol University Museum of Natural History, Department of Biology, Faculty of Science, Mahidol University, Thailand" xlink:href="http://grbio.org/institution/mahidol-university" xlink:type="simple">MUMNH</named-content> MP00223. • 1 ovigerous, Huai Pa Sak, Sisaket, Na Noi; <named-content xmlns:xlink="http://www.w3.org/1999/xlink" content-type="dwc:verbatimCoordinates" xlink:type="simple"><named-content content-type="geo-json" specific-use="{&#34;type&#34;:&#34;Point&#34;,&#34;coordinates&#34;:[100.723778,18.325944]}" id="NCID0EVPAI" xlink:type="simple">18°19'33.4"N, 100°43'25.6"E</named-content></named-content>; <named-content xmlns:xlink="http://www.w3.org/1999/xlink" content-type="dwc:institutional_code" xlink:title="Mahidol University Museum of Natural History, Department of Biology, Faculty of Science, Mahidol University, Thailand" xlink:href="http://grbio.org/institution/mahidol-university" xlink:type="simple">MUMNH</named-content> MP00224. • 1 ♀, 1 ♂, Ban Huai Lao, Chiang Khong, Na Noi; <named-content xmlns:xlink="http://www.w3.org/1999/xlink" content-type="dwc:verbatimCoordinates" xlink:type="simple"><named-content content-type="geo-json" specific-use="{&#34;type&#34;:&#34;Point&#34;,&#34;coordinates&#34;:[100.905056,18.311750]}" id="NCID0EBQAI" xlink:type="simple">18°18'42.3"N, 100°54'18.2"E</named-content></named-content>; <named-content xmlns:xlink="http://www.w3.org/1999/xlink" content-type="dwc:institutional_code" xlink:title="Mahidol University Museum of Natural History, Department of Biology, Faculty of Science, Mahidol University, Thailand" xlink:href="http://grbio.org/institution/mahidol-university" xlink:type="simple">MUMNH</named-content> MP00225. • 2 ♀♀, 1 ovigerous, 4 ♂♂, Huai Hin, Sathan, Na Noi; <named-content xmlns:xlink="http://www.w3.org/1999/xlink" content-type="dwc:verbatimCoordinates" xlink:type="simple"><named-content content-type="geo-json" specific-use="{&#34;type&#34;:&#34;Point&#34;,&#34;coordinates&#34;:[100.699361,18.239389]}" id="NCID0ENQAI" xlink:type="simple">18°14'21.8"N, 100°41'57.7"E</named-content></named-content>; <named-content xmlns:xlink="http://www.w3.org/1999/xlink" content-type="dwc:institutional_code" xlink:title="Mahidol University Museum of Natural History, Department of Biology, Faculty of Science, Mahidol University, Thailand" xlink:href="http://grbio.org/institution/mahidol-university" xlink:type="simple">MUMNH</named-content> MP00226. • 2 ♀♀, Ban Na Bua, Nong Daeng, Mae Charim; <named-content xmlns:xlink="http://www.w3.org/1999/xlink" content-type="dwc:verbatimCoordinates" xlink:type="simple"><named-content content-type="geo-json" specific-use="{&#34;type&#34;:&#34;Point&#34;,&#34;coordinates&#34;:[101.011028,18.753556]}" id="NCID0EZQAI" xlink:type="simple">18°45'12.8"N, 101°00'39.7"E</named-content></named-content>; <named-content xmlns:xlink="http://www.w3.org/1999/xlink" content-type="dwc:institutional_code" xlink:title="Mahidol University Museum of Natural History, Department of Biology, Faculty of Science, Mahidol University, Thailand" xlink:href="http://grbio.org/institution/mahidol-university" xlink:type="simple">MUMNH</named-content> MP00227. • 3 ♀♀, 1 ♂, Nan River, Tan Chum, Wiang Sa; <named-content xmlns:xlink="http://www.w3.org/1999/xlink" content-type="dwc:verbatimCoordinates" xlink:type="simple"><named-content content-type="geo-json" specific-use="{&#34;type&#34;:&#34;Point&#34;,&#34;coordinates&#34;:[100.779806,19.016528]}" id="NCID0EFRAI" xlink:type="simple">19°00'59.5"N, 100°46'47.3"E</named-content></named-content>; <named-content xmlns:xlink="http://www.w3.org/1999/xlink" content-type="dwc:institutional_code" xlink:title="Mahidol University Museum of Natural History, Department of Biology, Faculty of Science, Mahidol University, Thailand" xlink:href="http://grbio.org/institution/mahidol-university" xlink:type="simple">MUMNH</named-content> MP00228. <bold>Lampang</bold> • 1 ♀, 2 ♂♂, Ban Mae Pa, Thoen; <named-content xmlns:xlink="http://www.w3.org/1999/xlink" content-type="dwc:verbatimCoordinates" xlink:type="simple"><named-content content-type="geo-json" specific-use="{&#34;type&#34;:&#34;Point&#34;,&#34;coordinates&#34;:[99.261000,17.638306]}" id="NCID0ETRAI" xlink:type="simple">17°38'17.9"N, 99°15'39.6"E</named-content></named-content>; <named-content xmlns:xlink="http://www.w3.org/1999/xlink" content-type="dwc:institutional_code" xlink:title="Mahidol University Museum of Natural History, Department of Biology, Faculty of Science, Mahidol University, Thailand" xlink:href="http://grbio.org/institution/mahidol-university" xlink:type="simple">MUMNH</named-content> MP00229. <bold>Mae Hong Son</bold> • 3 ♀♀, 8 ♂♂, Pai, Pang Mu, Mueang Mae Hong Son; <named-content xmlns:xlink="http://www.w3.org/1999/xlink" content-type="dwc:verbatimCoordinates" xlink:type="simple"><named-content content-type="geo-json" specific-use="{&#34;type&#34;:&#34;Point&#34;,&#34;coordinates&#34;:[97.943000,19.326917]}" id="NCID0EBSAI" xlink:type="simple">19°19'36.9"N, 97°56'34.8"E</named-content></named-content>; <named-content xmlns:xlink="http://www.w3.org/1999/xlink" content-type="dwc:institutional_code" xlink:title="Mahidol University Museum of Natural History, Department of Biology, Faculty of Science, Mahidol University, Thailand" xlink:href="http://grbio.org/institution/mahidol-university" xlink:type="simple">MUMNH</named-content> MP00230. • 2 ♀♀, 2 ♂♂, Yuam, Mae Sariang; <named-content xmlns:xlink="http://www.w3.org/1999/xlink" content-type="dwc:verbatimCoordinates" xlink:type="simple"><named-content content-type="geo-json" specific-use="{&#34;type&#34;:&#34;Point&#34;,&#34;coordinates&#34;:[97.927167,18.157222]}" id="NCID0ENSAI" xlink:type="simple">18°09'26.0"N, 97°55'37.8"E</named-content></named-content>; <named-content xmlns:xlink="http://www.w3.org/1999/xlink" content-type="dwc:institutional_code" xlink:title="Mahidol University Museum of Natural History, Department of Biology, Faculty of Science, Mahidol University, Thailand" xlink:href="http://grbio.org/institution/mahidol-university" xlink:type="simple">MUMNH</named-content> MP00231. • 8 ♀♀, 4 ♂♂, Nong Pong Sila, Khun Yuam; <named-content xmlns:xlink="http://www.w3.org/1999/xlink" content-type="dwc:verbatimCoordinates" xlink:type="simple"><named-content content-type="geo-json" specific-use="{&#34;type&#34;:&#34;Point&#34;,&#34;coordinates&#34;:[97.939250,18.840667]}" id="NCID0EZSAI" xlink:type="simple">18°50'26.4"N, 97°56'21.3"E</named-content></named-content>; <named-content xmlns:xlink="http://www.w3.org/1999/xlink" content-type="dwc:institutional_code" xlink:title="Mahidol University Museum of Natural History, Department of Biology, Faculty of Science, Mahidol University, Thailand" xlink:href="http://grbio.org/institution/mahidol-university" xlink:type="simple">MUMNH</named-content> MP00232. <bold>Uttaradit</bold> • 3 ♀♀, 5 ♂♂, Huai Nam Muet, Phak Khuang, Thong Sang Khan; <named-content xmlns:xlink="http://www.w3.org/1999/xlink" content-type="dwc:verbatimCoordinates" xlink:type="simple"><named-content content-type="geo-json" specific-use="{&#34;type&#34;:&#34;Point&#34;,&#34;coordinates&#34;:[100.373778,17.472639]}" id="NCID0EHTAI" xlink:type="simple">17°28'21.5"N, 100°22'25.6"E</named-content></named-content>; <named-content xmlns:xlink="http://www.w3.org/1999/xlink" content-type="dwc:institutional_code" xlink:title="Mahidol University Museum of Natural History, Department of Biology, Faculty of Science, Mahidol University, Thailand" xlink:href="http://grbio.org/institution/mahidol-university" xlink:type="simple">MUMNH</named-content> MP00233. • 4 ♀♀, 1 ovigerous, 3 ♂♂, Klong Tron, Ban Bueng Pra Kot, Thong Sang Khan; <named-content xmlns:xlink="http://www.w3.org/1999/xlink" content-type="dwc:verbatimCoordinates" xlink:type="simple"><named-content content-type="geo-json" specific-use="{&#34;type&#34;:&#34;Point&#34;,&#34;coordinates&#34;:[100.486194,17.594194]}" id="NCID0ETTAI" xlink:type="simple">17°35'39.1"N, 100°29'10.3"E</named-content></named-content>; <named-content xmlns:xlink="http://www.w3.org/1999/xlink" content-type="dwc:institutional_code" xlink:title="Mahidol University Museum of Natural History, Department of Biology, Faculty of Science, Mahidol University, Thailand" xlink:href="http://grbio.org/institution/mahidol-university" xlink:type="simple">MUMNH</named-content> MP00234. • 4 ♀♀, 15 ♂♂, Nam Pat, Fak Tha; <named-content xmlns:xlink="http://www.w3.org/1999/xlink" content-type="dwc:verbatimCoordinates" xlink:type="simple"><named-content content-type="geo-json" specific-use="{&#34;type&#34;:&#34;Point&#34;,&#34;coordinates&#34;:[100.878528,18.001222]}" id="NCID0E6TAI" xlink:type="simple">18°00'04.4"N, 100°52'42.7"E</named-content></named-content>; <named-content xmlns:xlink="http://www.w3.org/1999/xlink" content-type="dwc:institutional_code" xlink:title="Mahidol University Museum of Natural History, Department of Biology, Faculty of Science, Mahidol University, Thailand" xlink:href="http://grbio.org/institution/mahidol-university" xlink:type="simple">MUMNH</named-content> MP00235. • 2 ♀♀, Ban Rai Phana Wan, Muang Chet Ton, Ban Khok; <named-content xmlns:xlink="http://www.w3.org/1999/xlink" content-type="dwc:verbatimCoordinates" xlink:type="simple"><named-content content-type="geo-json" specific-use="{&#34;type&#34;:&#34;Point&#34;,&#34;coordinates&#34;:[101.036389,18.146861]}" id="NCID0ELUAI" xlink:type="simple">18°08'48.7"N, 101°02'11.0"E</named-content></named-content>; <named-content xmlns:xlink="http://www.w3.org/1999/xlink" content-type="dwc:institutional_code" xlink:title="Mahidol University Museum of Natural History, Department of Biology, Faculty of Science, Mahidol University, Thailand" xlink:href="http://grbio.org/institution/mahidol-university" xlink:type="simple">MUMNH</named-content> MP00236. <bold>Tak</bold> • 2 ♀♀, 2 ♂♂, Ban Klong Haui Sai, Nong Bua Tai, Mueang Tak; <named-content xmlns:xlink="http://www.w3.org/1999/xlink" content-type="dwc:verbatimCoordinates" xlink:type="simple"><named-content content-type="geo-json" specific-use="{&#34;type&#34;:&#34;Point&#34;,&#34;coordinates&#34;:[99.112500,16.773389]}" id="NCID0EZUAI" xlink:type="simple">16°46'24.2"N, 99°06'45.0"E</named-content></named-content>; <named-content xmlns:xlink="http://www.w3.org/1999/xlink" content-type="dwc:institutional_code" xlink:title="Mahidol University Museum of Natural History, Department of Biology, Faculty of Science, Mahidol University, Thailand" xlink:href="http://grbio.org/institution/mahidol-university" xlink:type="simple">MUMNH</named-content> MP00237. • 1 ♀, Klong Mae Sot, Phra That Pha Daeng, Mae Sot; <named-content xmlns:xlink="http://www.w3.org/1999/xlink" content-type="dwc:verbatimCoordinates" xlink:type="simple"><named-content content-type="geo-json" specific-use="{&#34;type&#34;:&#34;Point&#34;,&#34;coordinates&#34;:[98.614472,16.706861]}" id="NCID0EFVAI" xlink:type="simple">16°42'24.7"N, 98°36'52.1"E</named-content></named-content>; <named-content xmlns:xlink="http://www.w3.org/1999/xlink" content-type="dwc:institutional_code" xlink:title="Mahidol University Museum of Natural History, Department of Biology, Faculty of Science, Mahidol University, Thailand" xlink:href="http://grbio.org/institution/mahidol-university" xlink:type="simple">MUMNH</named-content> MP00238. <bold>Phitsanulok</bold> • 13 ♀♀, 7 ♂♂, Khek, Kaeng Sopha, Wang Thong; <named-content xmlns:xlink="http://www.w3.org/1999/xlink" content-type="dwc:verbatimCoordinates" xlink:type="simple"><named-content content-type="geo-json" specific-use="{&#34;type&#34;:&#34;Point&#34;,&#34;coordinates&#34;:[100.653694,16.887611]}" id="NCID0ETVAI" xlink:type="simple">16°53'15.4"N, 100°39'13.3"E</named-content></named-content>; <named-content xmlns:xlink="http://www.w3.org/1999/xlink" content-type="dwc:institutional_code" xlink:title="Mahidol University Museum of Natural History, Department of Biology, Faculty of Science, Mahidol University, Thailand" xlink:href="http://grbio.org/institution/mahidol-university" xlink:type="simple">MUMNH</named-content> MP00239. • 7 ♀♀, 3 ♂♂, Ban Bo, Wang Nok Aen, Wang Thong; <named-content xmlns:xlink="http://www.w3.org/1999/xlink" content-type="dwc:verbatimCoordinates" xlink:type="simple"><named-content content-type="geo-json" specific-use="{&#34;type&#34;:&#34;Point&#34;,&#34;coordinates&#34;:[100.612000,16.853778]}" id="NCID0E6VAI" xlink:type="simple">16°51'13.6"N, 100°36'43.2"E</named-content></named-content>; <named-content xmlns:xlink="http://www.w3.org/1999/xlink" content-type="dwc:institutional_code" xlink:title="Mahidol University Museum of Natural History, Department of Biology, Faculty of Science, Mahidol University, Thailand" xlink:href="http://grbio.org/institution/mahidol-university" xlink:type="simple">MUMNH</named-content> MP00240. <bold>Phetchabun</bold> • 16 ♀♀, 5 ♂♂, Ban Pho Ngam, Tha Phon, Mueang Phetchabun; <named-content xmlns:xlink="http://www.w3.org/1999/xlink" content-type="dwc:verbatimCoordinates" xlink:type="simple"><named-content content-type="geo-json" specific-use="{&#34;type&#34;:&#34;Point&#34;,&#34;coordinates&#34;:[101.128222,16.591528]}" id="NCID0ENWAI" xlink:type="simple">16°35'29.5"N, 101°07'41.6"E</named-content></named-content>; <named-content xmlns:xlink="http://www.w3.org/1999/xlink" content-type="dwc:institutional_code" xlink:title="Mahidol University Museum of Natural History, Department of Biology, Faculty of Science, Mahidol University, Thailand" xlink:href="http://grbio.org/institution/mahidol-university" xlink:type="simple">MUMNH</named-content> MP00241. • 4 ♀♀, 2 ♂♂, Si Thep Historical Park, Si Thep;<named-content xmlns:xlink="http://www.w3.org/1999/xlink" content-type="dwc:verbatimCoordinates" xlink:type="simple"><named-content content-type="geo-json" specific-use="{&#34;type&#34;:&#34;Point&#34;,&#34;coordinates&#34;:[101.146722,15.472139]}" id="NCID0EZWAI" xlink:type="simple">15°28'19.7"N, 101°08'48.2"E</named-content></named-content>; <named-content xmlns:xlink="http://www.w3.org/1999/xlink" content-type="dwc:institutional_code" xlink:title="Mahidol University Museum of Natural History, Department of Biology, Faculty of Science, Mahidol University, Thailand" xlink:href="http://grbio.org/institution/mahidol-university" xlink:type="simple">MUMNH</named-content> MP00242. • 1 ovigerous, 1 ♂, Nam Khuen Nam Lang, Wang Hin, Wang Pong; <named-content xmlns:xlink="http://www.w3.org/1999/xlink" content-type="dwc:verbatimCoordinates" xlink:type="simple"><named-content content-type="geo-json" specific-use="{&#34;type&#34;:&#34;Point&#34;,&#34;coordinates&#34;:[100.799028,16.405722]}" id="NCID0EFXAI" xlink:type="simple">16°24'20.6"N, 100°47'56.5"E</named-content></named-content>; <named-content xmlns:xlink="http://www.w3.org/1999/xlink" content-type="dwc:institutional_code" xlink:title="Mahidol University Museum of Natural History, Department of Biology, Faculty of Science, Mahidol University, Thailand" xlink:href="http://grbio.org/institution/mahidol-university" xlink:type="simple">MUMNH</named-content> MP00243. • 5 ♀♀, 1 ♂, Klong Nam Phung, Hin Hao, Lom Kao; <named-content xmlns:xlink="http://www.w3.org/1999/xlink" content-type="dwc:verbatimCoordinates" xlink:type="simple"><named-content content-type="geo-json" specific-use="{&#34;type&#34;:&#34;Point&#34;,&#34;coordinates&#34;:[101.214306,16.979944]}" id="NCID0ERXAI" xlink:type="simple">16°58'47.8"N, 101°12'51.5"E</named-content></named-content>; <named-content xmlns:xlink="http://www.w3.org/1999/xlink" content-type="dwc:institutional_code" xlink:title="Mahidol University Museum of Natural History, Department of Biology, Faculty of Science, Mahidol University, Thailand" xlink:href="http://grbio.org/institution/mahidol-university" xlink:type="simple">MUMNH</named-content> MP00244. <bold>Kamphaeng Phet</bold> • 4 ♀♀, 2♂♂, Khlong Khlung, Wang Sai; <named-content xmlns:xlink="http://www.w3.org/1999/xlink" content-type="dwc:verbatimCoordinates" xlink:type="simple"><named-content content-type="geo-json" specific-use="{&#34;type&#34;:&#34;Point&#34;,&#34;coordinates&#34;:[99.614722,16.197694]}" id="NCID0E6XAI" xlink:type="simple">16°11'51.7"N, 99°36'53.0"E</named-content></named-content>; <named-content xmlns:xlink="http://www.w3.org/1999/xlink" content-type="dwc:institutional_code" xlink:title="Mahidol University Museum of Natural History, Department of Biology, Faculty of Science, Mahidol University, Thailand" xlink:href="http://grbio.org/institution/mahidol-university" xlink:type="simple">MUMNH</named-content> MP00245. <bold>Nong Khai</bold> • 4 ♀♀, 4 ovigerous, 2 ♂♂, Nam Suai, Song Hong, Mueang Nong Khai; <named-content xmlns:xlink="http://www.w3.org/1999/xlink" content-type="dwc:verbatimCoordinates" xlink:type="simple"><named-content content-type="geo-json" specific-use="{&#34;type&#34;:&#34;Point&#34;,&#34;coordinates&#34;:[102.850139,17.750306]}" id="NCID0ENYAI" xlink:type="simple">17°45'01.1"N, 102°51'00.5"E</named-content></named-content>; <named-content xmlns:xlink="http://www.w3.org/1999/xlink" content-type="dwc:institutional_code" xlink:title="Mahidol University Museum of Natural History, Department of Biology, Faculty of Science, Mahidol University, Thailand" xlink:href="http://grbio.org/institution/mahidol-university" xlink:type="simple">MUMNH</named-content> MP00246. <bold>Loei</bold> • 5 ovigerous, 1 ♂, Mekong River, Hat Bia, Pak Chom; <named-content xmlns:xlink="http://www.w3.org/1999/xlink" content-type="dwc:verbatimCoordinates" xlink:type="simple"><named-content content-type="geo-json" specific-use="{&#34;type&#34;:&#34;Point&#34;,&#34;coordinates&#34;:[101.797722,18.060944]}" id="NCID0E2YAI" xlink:type="simple">18°03'39.4"N, 101°47'51.8"E</named-content></named-content>; <named-content xmlns:xlink="http://www.w3.org/1999/xlink" content-type="dwc:institutional_code" xlink:title="Mahidol University Museum of Natural History, Department of Biology, Faculty of Science, Mahidol University, Thailand" xlink:href="http://grbio.org/institution/mahidol-university" xlink:type="simple">MUMNH</named-content> MP00247. • 3 ♀♀, 1 ovigerous, 8 ♂♂, Hueang, Na Chan, Chaing Khan; <named-content xmlns:xlink="http://www.w3.org/1999/xlink" content-type="dwc:verbatimCoordinates" xlink:type="simple"><named-content content-type="geo-json" specific-use="{&#34;type&#34;:&#34;Point&#34;,&#34;coordinates&#34;:[101.575306,17.787139]}" id="NCID0EHZAI" xlink:type="simple">17°47'13.7"N, 101°34'31.1"E</named-content></named-content>; <named-content xmlns:xlink="http://www.w3.org/1999/xlink" content-type="dwc:institutional_code" xlink:title="Mahidol University Museum of Natural History, Department of Biology, Faculty of Science, Mahidol University, Thailand" xlink:href="http://grbio.org/institution/mahidol-university" xlink:type="simple">MUMNH</named-content> MP00248. • 2 ♀♀, 1 ovigerous, 4 ♂♂, Klong Nam Man, Na Ho, Dan Sai; <named-content xmlns:xlink="http://www.w3.org/1999/xlink" content-type="dwc:verbatimCoordinates" xlink:type="simple"><named-content content-type="geo-json" specific-use="{&#34;type&#34;:&#34;Point&#34;,&#34;coordinates&#34;:[101.148472,17.326556]}" id="NCID0ETZAI" xlink:type="simple">17°19'35.6"N, 101°08'54.5"E</named-content></named-content>; <named-content xmlns:xlink="http://www.w3.org/1999/xlink" content-type="dwc:institutional_code" xlink:title="Mahidol University Museum of Natural History, Department of Biology, Faculty of Science, Mahidol University, Thailand" xlink:href="http://grbio.org/institution/mahidol-university" xlink:type="simple">MUMNH</named-content> MP00249. • 4 ♀♀, Klong Khok Khamin, Khok Khamin, Wang Saphung; <named-content xmlns:xlink="http://www.w3.org/1999/xlink" content-type="dwc:verbatimCoordinates" xlink:type="simple"><named-content content-type="geo-json" specific-use="{&#34;type&#34;:&#34;Point&#34;,&#34;coordinates&#34;:[101.847806,17.173528]}" id="NCID0E6ZAI" xlink:type="simple">17°10'24.7"N, 101°50'52.1"E</named-content></named-content>; <named-content xmlns:xlink="http://www.w3.org/1999/xlink" content-type="dwc:institutional_code" xlink:title="Mahidol University Museum of Natural History, Department of Biology, Faculty of Science, Mahidol University, Thailand" xlink:href="http://grbio.org/institution/mahidol-university" xlink:type="simple">MUMNH</named-content> MP00250. • 4 ♀♀, 3 ovigerous, 1 ♂, Ban Wang Kum, Dan Sai; <named-content xmlns:xlink="http://www.w3.org/1999/xlink" content-type="dwc:verbatimCoordinates" xlink:type="simple"><named-content content-type="geo-json" specific-use="{&#34;type&#34;:&#34;Point&#34;,&#34;coordinates&#34;:[101.177972,17.124333]}" id="NCID0EL1AI" xlink:type="simple">17°07'27.6"N, 101°10'40.7"E</named-content></named-content>; <named-content xmlns:xlink="http://www.w3.org/1999/xlink" content-type="dwc:institutional_code" xlink:title="Mahidol University Museum of Natural History, Department of Biology, Faculty of Science, Mahidol University, Thailand" xlink:href="http://grbio.org/institution/mahidol-university" xlink:type="simple">MUMNH</named-content> MP00251. • 4 ♀♀, 2 ♂♂, Ban Tha Yang, Phu Kradueng; <named-content xmlns:xlink="http://www.w3.org/1999/xlink" content-type="dwc:verbatimCoordinates" xlink:type="simple"><named-content content-type="geo-json" specific-use="{&#34;type&#34;:&#34;Point&#34;,&#34;coordinates&#34;:[101.888417,16.896556]}" id="NCID0EX1AI" xlink:type="simple">16°53'47.6"N, 101°53'18.3"E</named-content></named-content>; <named-content xmlns:xlink="http://www.w3.org/1999/xlink" content-type="dwc:institutional_code" xlink:title="Mahidol University Museum of Natural History, Department of Biology, Faculty of Science, Mahidol University, Thailand" xlink:href="http://grbio.org/institution/mahidol-university" xlink:type="simple">MUMNH</named-content> MP00252. <bold>Udon Thani</bold> • 1 ♀, Klong Nam Khong, Thap Kung, Nong Saeng; <named-content xmlns:xlink="http://www.w3.org/1999/xlink" content-type="dwc:verbatimCoordinates" xlink:type="simple"><named-content content-type="geo-json" specific-use="{&#34;type&#34;:&#34;Point&#34;,&#34;coordinates&#34;:[102.767556,17.167083]}" id="NCID0EF2AI" xlink:type="simple">17°10'01.5"N, 102°46'03.2"E</named-content></named-content>; <named-content xmlns:xlink="http://www.w3.org/1999/xlink" content-type="dwc:institutional_code" xlink:title="Mahidol University Museum of Natural History, Department of Biology, Faculty of Science, Mahidol University, Thailand" xlink:href="http://grbio.org/institution/mahidol-university" xlink:type="simple">MUMNH</named-content> MP00253. • 1 ♀, 2 ovigerous, 2 ♂♂, Huai Yang, Nong Ya Sai, Wang Sam Mo; <named-content xmlns:xlink="http://www.w3.org/1999/xlink" content-type="dwc:verbatimCoordinates" xlink:type="simple"><named-content content-type="geo-json" specific-use="{&#34;type&#34;:&#34;Point&#34;,&#34;coordinates&#34;:[103.363889,16.988667]}" id="NCID0ER2AI" xlink:type="simple">16°59'19.2"N, 103°21'50.0"E</named-content></named-content>; <named-content xmlns:xlink="http://www.w3.org/1999/xlink" content-type="dwc:institutional_code" xlink:title="Mahidol University Museum of Natural History, Department of Biology, Faculty of Science, Mahidol University, Thailand" xlink:href="http://grbio.org/institution/mahidol-university" xlink:type="simple">MUMNH</named-content> MP00254. • 2 ♀♀, 2 ovigerous, Huai Yang, Nong Ya Sai, Wang Sam Mo; <named-content xmlns:xlink="http://www.w3.org/1999/xlink" content-type="dwc:verbatimCoordinates" xlink:type="simple"><named-content content-type="geo-json" specific-use="{&#34;type&#34;:&#34;Point&#34;,&#34;coordinates&#34;:[103.372194,16.956361]}" id="NCID0E42AI" xlink:type="simple">16°57'22.9"N, 103°22'19.9"E</named-content></named-content>; <named-content xmlns:xlink="http://www.w3.org/1999/xlink" content-type="dwc:institutional_code" xlink:title="Mahidol University Museum of Natural History, Department of Biology, Faculty of Science, Mahidol University, Thailand" xlink:href="http://grbio.org/institution/mahidol-university" xlink:type="simple">MUMNH</named-content> MP00255. <bold>Sakon Nakhon</bold> • 2 ♀♀, 3 ♂♂, Nam Chan, Akat, Akat Amnuai; <named-content xmlns:xlink="http://www.w3.org/1999/xlink" content-type="dwc:verbatimCoordinates" xlink:type="simple"><named-content content-type="geo-json" specific-use="{&#34;type&#34;:&#34;Point&#34;,&#34;coordinates&#34;:[104.006000,17.596139]}" id="NCID0EL3AI" xlink:type="simple">17°35'46.1"N, 104°00'21.6"E</named-content></named-content>; <named-content xmlns:xlink="http://www.w3.org/1999/xlink" content-type="dwc:institutional_code" xlink:title="Mahidol University Museum of Natural History, Department of Biology, Faculty of Science, Mahidol University, Thailand" xlink:href="http://grbio.org/institution/mahidol-university" xlink:type="simple">MUMNH</named-content> MP00256. • 13 ♀♀, 4 ♂♂, Klong Lak, Chiang Khruea, Mueang Sakon Nakhon; <named-content xmlns:xlink="http://www.w3.org/1999/xlink" content-type="dwc:verbatimCoordinates" xlink:type="simple"><named-content content-type="geo-json" specific-use="{&#34;type&#34;:&#34;Point&#34;,&#34;coordinates&#34;:[104.116694,17.259361]}" id="NCID0EX3AI" xlink:type="simple">17°15'33.7"N, 104°07'00.1"E</named-content></named-content>; <named-content xmlns:xlink="http://www.w3.org/1999/xlink" content-type="dwc:institutional_code" xlink:title="Mahidol University Museum of Natural History, Department of Biology, Faculty of Science, Mahidol University, Thailand" xlink:href="http://grbio.org/institution/mahidol-university" xlink:type="simple">MUMNH</named-content> MP00257. • 2 ♀♀, 1 ♂, Nong Han, Tha Rae, Mueang Sakon Nakhon; <named-content xmlns:xlink="http://www.w3.org/1999/xlink" content-type="dwc:verbatimCoordinates" xlink:type="simple"><named-content content-type="geo-json" specific-use="{&#34;type&#34;:&#34;Point&#34;,&#34;coordinates&#34;:[104.158889,17.252361]}" id="NCID0ED4AI" xlink:type="simple">17°15'08.5"N, 104°09'32.0"E</named-content></named-content>; <named-content xmlns:xlink="http://www.w3.org/1999/xlink" content-type="dwc:institutional_code" xlink:title="Mahidol University Museum of Natural History, Department of Biology, Faculty of Science, Mahidol University, Thailand" xlink:href="http://grbio.org/institution/mahidol-university" xlink:type="simple">MUMNH</named-content> MP00258. • 3 ♀♀, 2 ♂♂, Klong Un, Khok Phu, Phu Phan; <named-content xmlns:xlink="http://www.w3.org/1999/xlink" content-type="dwc:verbatimCoordinates" xlink:type="simple"><named-content content-type="geo-json" specific-use="{&#34;type&#34;:&#34;Point&#34;,&#34;coordinates&#34;:[103.914028,17.006139]}" id="NCID0EP4AI" xlink:type="simple">17°00'22.1"N, 103°54'50.5"E</named-content></named-content>; <named-content xmlns:xlink="http://www.w3.org/1999/xlink" content-type="dwc:institutional_code" xlink:title="Mahidol University Museum of Natural History, Department of Biology, Faculty of Science, Mahidol University, Thailand" xlink:href="http://grbio.org/institution/mahidol-university" xlink:type="simple">MUMNH</named-content> MP00259. <bold>Mukdahan</bold> • 3 ♀♀, Klong Bang I, Nong Weang, Nikhom Kham Soi; <named-content xmlns:xlink="http://www.w3.org/1999/xlink" content-type="dwc:verbatimCoordinates" xlink:type="simple"><named-content content-type="geo-json" specific-use="{&#34;type&#34;:&#34;Point&#34;,&#34;coordinates&#34;:[104.576028,16.395500]}" id="NCID0E44AI" xlink:type="simple">16°23'43.8"N, 104°34'33.7"E</named-content></named-content>; <named-content xmlns:xlink="http://www.w3.org/1999/xlink" content-type="dwc:institutional_code" xlink:title="Mahidol University Museum of Natural History, Department of Biology, Faculty of Science, Mahidol University, Thailand" xlink:href="http://grbio.org/institution/mahidol-university" xlink:type="simple">MUMNH</named-content> MP00260. <bold>Kalasin</bold> • 1 ovigerous, 4 ♂♂, Bueng Aram, Khlong Kham, Yang Talat; <named-content xmlns:xlink="http://www.w3.org/1999/xlink" content-type="dwc:verbatimCoordinates" xlink:type="simple"><named-content content-type="geo-json" specific-use="{&#34;type&#34;:&#34;Point&#34;,&#34;coordinates&#34;:[103.340667,16.406056]}" id="NCID0EL5AI" xlink:type="simple">16°24'21.8"N, 103°20'26.4"E</named-content></named-content>; <named-content xmlns:xlink="http://www.w3.org/1999/xlink" content-type="dwc:institutional_code" xlink:title="Mahidol University Museum of Natural History, Department of Biology, Faculty of Science, Mahidol University, Thailand" xlink:href="http://grbio.org/institution/mahidol-university" xlink:type="simple">MUMNH</named-content> MP00261. • 2 ♀♀, 3 ♂♂, Huai Sathot, Kham Bong, Huai Phueng; <named-content xmlns:xlink="http://www.w3.org/1999/xlink" content-type="dwc:verbatimCoordinates" xlink:type="simple"><named-content content-type="geo-json" specific-use="{&#34;type&#34;:&#34;Point&#34;,&#34;coordinates&#34;:[103.855583,16.692389]}" id="NCID0EX5AI" xlink:type="simple">16°41'32.6"N, 103°51'20.1"E</named-content></named-content>; <named-content xmlns:xlink="http://www.w3.org/1999/xlink" content-type="dwc:institutional_code" xlink:title="Mahidol University Museum of Natural History, Department of Biology, Faculty of Science, Mahidol University, Thailand" xlink:href="http://grbio.org/institution/mahidol-university" xlink:type="simple">MUMNH</named-content> MP00262. <bold>Maha Sarakham</bold> • 6 ♀♀, 1 ovigerous, 2 ♂♂, Chi River, Tha Tum, Mueang Maha Sarakham; <named-content xmlns:xlink="http://www.w3.org/1999/xlink" content-type="dwc:verbatimCoordinates" xlink:type="simple"><named-content content-type="geo-json" specific-use="{&#34;type&#34;:&#34;Point&#34;,&#34;coordinates&#34;:[103.455528,16.182833]}" id="NCID0EF6AI" xlink:type="simple">16°10'58.2"N, 103°27'19.9"E</named-content></named-content>; <named-content xmlns:xlink="http://www.w3.org/1999/xlink" content-type="dwc:institutional_code" xlink:title="Mahidol University Museum of Natural History, Department of Biology, Faculty of Science, Mahidol University, Thailand" xlink:href="http://grbio.org/institution/mahidol-university" xlink:type="simple">MUMNH</named-content> MP00263. • 1 ♀, Chi River, Koeng, Mueang Maha Sarakham; <named-content xmlns:xlink="http://www.w3.org/1999/xlink" content-type="dwc:verbatimCoordinates" xlink:type="simple"><named-content content-type="geo-json" specific-use="{&#34;type&#34;:&#34;Point&#34;,&#34;coordinates&#34;:[103.278917,16.216972]}" id="NCID0ER6AI" xlink:type="simple">16°13'01.1"N, 103°16'44.1"E</named-content></named-content>; <named-content xmlns:xlink="http://www.w3.org/1999/xlink" content-type="dwc:institutional_code" xlink:title="Mahidol University Museum of Natural History, Department of Biology, Faculty of Science, Mahidol University, Thailand" xlink:href="http://grbio.org/institution/mahidol-university" xlink:type="simple">MUMNH</named-content> MP00264. <bold>Chaiyaphum</bold> • 6 ♀♀, Huai I Muet, Khon San; <named-content xmlns:xlink="http://www.w3.org/1999/xlink" content-type="dwc:verbatimCoordinates" xlink:type="simple"><named-content content-type="geo-json" specific-use="{&#34;type&#34;:&#34;Point&#34;,&#34;coordinates&#34;:[101.657778,16.526278]}" id="NCID0E66AI" xlink:type="simple">16°31'34.6"N, 101°39'28.0"E</named-content></named-content>; <named-content xmlns:xlink="http://www.w3.org/1999/xlink" content-type="dwc:institutional_code" xlink:title="Mahidol University Museum of Natural History, Department of Biology, Faculty of Science, Mahidol University, Thailand" xlink:href="http://grbio.org/institution/mahidol-university" xlink:type="simple">MUMNH</named-content> MP00265. • 3 ♀♀, 1 ovigerous, 2 ♂♂, Pha Iang Waterfall, Huai Ton, Mueang Chaiyaphum; <named-content xmlns:xlink="http://www.w3.org/1999/xlink" content-type="dwc:verbatimCoordinates" xlink:type="simple"><named-content content-type="geo-json" specific-use="{&#34;type&#34;:&#34;Point&#34;,&#34;coordinates&#34;:[101.904944,15.961722]}" id="NCID0ELABI" xlink:type="simple">15°57'42.2"N, 101°54'17.8"E</named-content></named-content>; <named-content xmlns:xlink="http://www.w3.org/1999/xlink" content-type="dwc:institutional_code" xlink:title="Mahidol University Museum of Natural History, Department of Biology, Faculty of Science, Mahidol University, Thailand" xlink:href="http://grbio.org/institution/mahidol-university" xlink:type="simple">MUMNH</named-content> MP00266. • 1 ♀, Na Siao, Mueang Chaiyaphum; <named-content xmlns:xlink="http://www.w3.org/1999/xlink" content-type="dwc:verbatimCoordinates" xlink:type="simple"><named-content content-type="geo-json" specific-use="{&#34;type&#34;:&#34;Point&#34;,&#34;coordinates&#34;:[102.103833,15.918083]}" id="NCID0EXABI" xlink:type="simple">15°55'05.1"N, 102°06'13.8"E</named-content></named-content>; <named-content xmlns:xlink="http://www.w3.org/1999/xlink" content-type="dwc:institutional_code" xlink:title="Mahidol University Museum of Natural History, Department of Biology, Faculty of Science, Mahidol University, Thailand" xlink:href="http://grbio.org/institution/mahidol-university" xlink:type="simple">MUMNH</named-content> MP00267. • 2 ♀♀, 2 ovigerous, Tat Ton, Na Siao, Mueang Chaiyaphum; <named-content xmlns:xlink="http://www.w3.org/1999/xlink" content-type="dwc:institutional_code" xlink:title="Mahidol University Museum of Natural History, Department of Biology, Faculty of Science, Mahidol University, Thailand" xlink:href="http://grbio.org/institution/mahidol-university" xlink:type="simple">MUMNH</named-content> MP00268. <bold>Roi Et</bold> • 5 ♀♀, 4 ♂♂, Ban Nong Phue, Chaturaphak Phiman; <named-content xmlns:xlink="http://www.w3.org/1999/xlink" content-type="dwc:verbatimCoordinates" xlink:type="simple"><named-content content-type="geo-json" specific-use="{&#34;type&#34;:&#34;Point&#34;,&#34;coordinates&#34;:[103.510250,15.818806]}" id="NCID0EJBBI" xlink:type="simple">15°49'07.7"N, 103°30'36.9"E</named-content></named-content>; <named-content xmlns:xlink="http://www.w3.org/1999/xlink" content-type="dwc:institutional_code" xlink:title="Mahidol University Museum of Natural History, Department of Biology, Faculty of Science, Mahidol University, Thailand" xlink:href="http://grbio.org/institution/mahidol-university" xlink:type="simple">MUMNH</named-content> MP00269. <bold>Ubon Ratchathani</bold> • 2 ♀♀, 2 ovigerous, 2 ♂♂, Mekong River, Khong Chiam, Khong Chiam; <named-content xmlns:xlink="http://www.w3.org/1999/xlink" content-type="dwc:verbatimCoordinates" xlink:type="simple"><named-content content-type="geo-json" specific-use="{&#34;type&#34;:&#34;Point&#34;,&#34;coordinates&#34;:[105.498111,15.319528]}" id="NCID0EXBBI" xlink:type="simple">15°19'10.3"N, 105°29'53.2"E</named-content></named-content>; <named-content xmlns:xlink="http://www.w3.org/1999/xlink" content-type="dwc:institutional_code" xlink:title="Mahidol University Museum of Natural History, Department of Biology, Faculty of Science, Mahidol University, Thailand" xlink:href="http://grbio.org/institution/mahidol-university" xlink:type="simple">MUMNH</named-content> MP00270. • 4 ♀♀, Tung Lung, Nong Saeng Yai, Khong Chiam; <named-content xmlns:xlink="http://www.w3.org/1999/xlink" content-type="dwc:verbatimCoordinates" xlink:type="simple"><named-content content-type="geo-json" specific-use="{&#34;type&#34;:&#34;Point&#34;,&#34;coordinates&#34;:[105.400722,15.336722]}" id="NCID0EDCBI" xlink:type="simple">15°20'12.2"N, 105°24'02.6"E</named-content></named-content>; <named-content xmlns:xlink="http://www.w3.org/1999/xlink" content-type="dwc:institutional_code" xlink:title="Mahidol University Museum of Natural History, Department of Biology, Faculty of Science, Mahidol University, Thailand" xlink:href="http://grbio.org/institution/mahidol-university" xlink:type="simple">MUMNH</named-content> MP00271. <bold>Si Sa Ket</bold> • 1 ♀, Bueng Bun Local Market, Bueng Bun; <named-content xmlns:xlink="http://www.w3.org/1999/xlink" content-type="dwc:verbatimCoordinates" xlink:type="simple"><named-content content-type="geo-json" specific-use="{&#34;type&#34;:&#34;Point&#34;,&#34;coordinates&#34;:[104.050333,15.321833]}" id="NCID0ERCBI" xlink:type="simple">15°19'18.6"N, 104°03'01.2"E</named-content></named-content>; <named-content xmlns:xlink="http://www.w3.org/1999/xlink" content-type="dwc:institutional_code" xlink:title="Mahidol University Museum of Natural History, Department of Biology, Faculty of Science, Mahidol University, Thailand" xlink:href="http://grbio.org/institution/mahidol-university" xlink:type="simple">MUMNH</named-content> MP00272. • 2 ♀♀, 1 ovigerous, 2 ♂♂, Khayung, Thung Yai, Kantharalak <named-content xmlns:xlink="http://www.w3.org/1999/xlink" content-type="dwc:verbatimCoordinates" xlink:type="simple"><named-content content-type="geo-json" specific-use="{&#34;type&#34;:&#34;Point&#34;,&#34;coordinates&#34;:[104.646528,14.578556]}" id="NCID0E4CBI" xlink:type="simple">14°34'42.8"N, 104°38'47.5"E</named-content></named-content>; <named-content xmlns:xlink="http://www.w3.org/1999/xlink" content-type="dwc:institutional_code" xlink:title="Mahidol University Museum of Natural History, Department of Biology, Faculty of Science, Mahidol University, Thailand" xlink:href="http://grbio.org/institution/mahidol-university" xlink:type="simple">MUMNH</named-content> MP00273. <bold>Nakhon Ratchasima</bold> • 9 ♀♀, 1 ovigerous, 3 ♂♂, Lam Takhong, Mu Si, Pak Chong; <named-content xmlns:xlink="http://www.w3.org/1999/xlink" content-type="dwc:verbatimCoordinates" xlink:type="simple"><named-content content-type="geo-json" specific-use="{&#34;type&#34;:&#34;Point&#34;,&#34;coordinates&#34;:[101.459472,14.550194]}" id="NCID0ELDBI" xlink:type="simple">14°33'00.7"N, 101°27'34.1"E</named-content></named-content>; <named-content xmlns:xlink="http://www.w3.org/1999/xlink" content-type="dwc:institutional_code" xlink:title="Mahidol University Museum of Natural History, Department of Biology, Faculty of Science, Mahidol University, Thailand" xlink:href="http://grbio.org/institution/mahidol-university" xlink:type="simple">MUMNH</named-content> MP00274. • 2 ♀♀, 1 ♂, Sema, Sung Noen; <named-content xmlns:xlink="http://www.w3.org/1999/xlink" content-type="dwc:verbatimCoordinates" xlink:type="simple"><named-content content-type="geo-json" specific-use="{&#34;type&#34;:&#34;Point&#34;,&#34;coordinates&#34;:[101.798194,14.919722]}" id="NCID0EXDBI" xlink:type="simple">14°55'11.0"N, 101°47'53.5"E</named-content></named-content>; <named-content xmlns:xlink="http://www.w3.org/1999/xlink" content-type="dwc:institutional_code" xlink:title="Mahidol University Museum of Natural History, Department of Biology, Faculty of Science, Mahidol University, Thailand" xlink:href="http://grbio.org/institution/mahidol-university" xlink:type="simple">MUMNH</named-content> MP00275. <bold>Lopburi</bold> • 3 ♀♀, 1 ovigerous, 6 ♂♂, Lop Buri Local Market, Tha Sala, Mueang Lop Buri; <named-content xmlns:xlink="http://www.w3.org/1999/xlink" content-type="dwc:verbatimCoordinates" xlink:type="simple"><named-content content-type="geo-json" specific-use="{&#34;type&#34;:&#34;Point&#34;,&#34;coordinates&#34;:[100.674361,14.790333]}" id="NCID0EFEBI" xlink:type="simple">14°47'25.2"N, 100°40'27.7"E</named-content></named-content>; <named-content xmlns:xlink="http://www.w3.org/1999/xlink" content-type="dwc:institutional_code" xlink:title="Mahidol University Museum of Natural History, Department of Biology, Faculty of Science, Mahidol University, Thailand" xlink:href="http://grbio.org/institution/mahidol-university" xlink:type="simple">MUMNH</named-content> MP00276. <bold>Nakhon Nayok</bold> • 1 ♀, Khao Perm, Ban Na; <named-content xmlns:xlink="http://www.w3.org/1999/xlink" content-type="dwc:verbatimCoordinates" xlink:type="simple"><named-content content-type="geo-json" specific-use="{&#34;type&#34;:&#34;Point&#34;,&#34;coordinates&#34;:[101.085250,14.354028]}" id="NCID0ETEBI" xlink:type="simple">14°21'14.5"N, 101°05'06.9"E</named-content></named-content>; <named-content xmlns:xlink="http://www.w3.org/1999/xlink" content-type="dwc:institutional_code" xlink:title="Mahidol University Museum of Natural History, Department of Biology, Faculty of Science, Mahidol University, Thailand" xlink:href="http://grbio.org/institution/mahidol-university" xlink:type="simple">MUMNH</named-content> MP00277. <bold>Chachoengsao</bold> • 1 ♂, Nong Prue Mai Kaeo, Wang Yen, Plaeng Yao; <named-content xmlns:xlink="http://www.w3.org/1999/xlink" content-type="dwc:verbatimCoordinates" xlink:type="simple"><named-content content-type="geo-json" specific-use="{&#34;type&#34;:&#34;Point&#34;,&#34;coordinates&#34;:[101.295556,13.558750]}" id="NCID0EBFBI" xlink:type="simple">13°33'31.5"N, 101°17'44.0"E</named-content></named-content>; <named-content xmlns:xlink="http://www.w3.org/1999/xlink" content-type="dwc:institutional_code" xlink:title="Mahidol University Museum of Natural History, Department of Biology, Faculty of Science, Mahidol University, Thailand" xlink:href="http://grbio.org/institution/mahidol-university" xlink:type="simple">MUMNH</named-content> MP00278. <bold>Sa Kaeo</bold> • 3 ♀♀, 1 ovigerous, 3 ♂♂, Huai Yang, Thap Rat, Ta Phraya; <named-content xmlns:xlink="http://www.w3.org/1999/xlink" content-type="dwc:verbatimCoordinates" xlink:type="simple"><named-content content-type="geo-json" specific-use="{&#34;type&#34;:&#34;Point&#34;,&#34;coordinates&#34;:[102.667667,14.123583]}" id="NCID0EPFBI" xlink:type="simple">14°07'24.9"N, 102°40'03.6"E</named-content></named-content>; <named-content xmlns:xlink="http://www.w3.org/1999/xlink" content-type="dwc:institutional_code" xlink:title="Mahidol University Museum of Natural History, Department of Biology, Faculty of Science, Mahidol University, Thailand" xlink:href="http://grbio.org/institution/mahidol-university" xlink:type="simple">MUMNH</named-content> MP00279. <bold>Chanthaburi</bold> • 3 ♀♀, 5 ♂♂, Wang Kra Prae, Soi Dao; <named-content xmlns:xlink="http://www.w3.org/1999/xlink" content-type="dwc:verbatimCoordinates" xlink:type="simple"><named-content content-type="geo-json" specific-use="{&#34;type&#34;:&#34;Point&#34;,&#34;coordinates&#34;:[102.270139,12.971917]}" id="NCID0E4FBI" xlink:type="simple">12°58'18.9"N, 102°16'12.5"E</named-content></named-content>; <named-content xmlns:xlink="http://www.w3.org/1999/xlink" content-type="dwc:institutional_code" xlink:title="Mahidol University Museum of Natural History, Department of Biology, Faculty of Science, Mahidol University, Thailand" xlink:href="http://grbio.org/institution/mahidol-university" xlink:type="simple">MUMNH</named-content> MP00280. • 6 ♀♀, 5 ovigerous, 6 ♂♂, Koh Phasuk, Makham; <named-content xmlns:xlink="http://www.w3.org/1999/xlink" content-type="dwc:verbatimCoordinates" xlink:type="simple"><named-content content-type="geo-json" specific-use="{&#34;type&#34;:&#34;Point&#34;,&#34;coordinates&#34;:[102.202389,12.680250]}" id="NCID0EJGBI" xlink:type="simple">12°40'48.9"N, 102°12'08.6"E</named-content></named-content>; <named-content xmlns:xlink="http://www.w3.org/1999/xlink" content-type="dwc:institutional_code" xlink:title="Mahidol University Museum of Natural History, Department of Biology, Faculty of Science, Mahidol University, Thailand" xlink:href="http://grbio.org/institution/mahidol-university" xlink:type="simple">MUMNH</named-content> MP00281. • 10 ♀♀, 11 ♂♂, Phra Sathueng, Thap Chang, Soi Dao; <named-content xmlns:xlink="http://www.w3.org/1999/xlink" content-type="dwc:verbatimCoordinates" xlink:type="simple"><named-content content-type="geo-json" specific-use="{&#34;type&#34;:&#34;Point&#34;,&#34;coordinates&#34;:[102.168611,13.208083]}" id="NCID0EVGBI" xlink:type="simple">13°12'29.1"N, 102°10'07.0"E</named-content></named-content>; <named-content xmlns:xlink="http://www.w3.org/1999/xlink" content-type="dwc:institutional_code" xlink:title="Mahidol University Museum of Natural History, Department of Biology, Faculty of Science, Mahidol University, Thailand" xlink:href="http://grbio.org/institution/mahidol-university" xlink:type="simple">MUMNH</named-content> MP00282. • 2 ♀♀, 3 ♂♂, Klong I Ngaeo, Sung, Khlung; <named-content xmlns:xlink="http://www.w3.org/1999/xlink" content-type="dwc:verbatimCoordinates" xlink:type="simple"><named-content content-type="geo-json" specific-use="{&#34;type&#34;:&#34;Point&#34;,&#34;coordinates&#34;:[102.282250,12.453833]}" id="NCID0EBHBI" xlink:type="simple">12°27'13.8"N, 102°16'56.1"E</named-content></named-content>; <named-content xmlns:xlink="http://www.w3.org/1999/xlink" content-type="dwc:institutional_code" xlink:title="Mahidol University Museum of Natural History, Department of Biology, Faculty of Science, Mahidol University, Thailand" xlink:href="http://grbio.org/institution/mahidol-university" xlink:type="simple">MUMNH</named-content> MP00283. <bold>Trat</bold> • 1 ♀, Tha Sen, Khlong Yai; <named-content xmlns:xlink="http://www.w3.org/1999/xlink" content-type="dwc:verbatimCoordinates" xlink:type="simple"><named-content content-type="geo-json" specific-use="{&#34;type&#34;:&#34;Point&#34;,&#34;coordinates&#34;:[102.721333,12.114806]}" id="NCID0EPHBI" xlink:type="simple">12°06'53.3"N, 102°43'16.8"E</named-content></named-content>; <named-content xmlns:xlink="http://www.w3.org/1999/xlink" content-type="dwc:institutional_code" xlink:title="Mahidol University Museum of Natural History, Department of Biology, Faculty of Science, Mahidol University, Thailand" xlink:href="http://grbio.org/institution/mahidol-university" xlink:type="simple">MUMNH</named-content> MP00284. <bold>Suphan Buri</bold> • 6 ♀♀, 4 ovigerous, 12 ♂♂, Ban Chara Mai, Ban Kong, U Thong; <named-content xmlns:xlink="http://www.w3.org/1999/xlink" content-type="dwc:verbatimCoordinates" xlink:type="simple"><named-content content-type="geo-json" specific-use="{&#34;type&#34;:&#34;Point&#34;,&#34;coordinates&#34;:[99.867972,14.580833]}" id="NCID0E4HBI" xlink:type="simple">14°34'51.0"N, 99°52'04.7"E</named-content></named-content>; <named-content xmlns:xlink="http://www.w3.org/1999/xlink" content-type="dwc:institutional_code" xlink:title="Mahidol University Museum of Natural History, Department of Biology, Faculty of Science, Mahidol University, Thailand" xlink:href="http://grbio.org/institution/mahidol-university" xlink:type="simple">MUMNH</named-content> MP00285. • 1 ovigerous, 1 ♂, Kra Siao, Dan Chang; <named-content xmlns:xlink="http://www.w3.org/1999/xlink" content-type="dwc:verbatimCoordinates" xlink:type="simple"><named-content content-type="geo-json" specific-use="{&#34;type&#34;:&#34;Point&#34;,&#34;coordinates&#34;:[99.677333,14.833861]}" id="NCID0EJIBI" xlink:type="simple">14°50'01.9"N, 99°40'38.4"E</named-content></named-content>; <named-content xmlns:xlink="http://www.w3.org/1999/xlink" content-type="dwc:institutional_code" xlink:title="Mahidol University Museum of Natural History, Department of Biology, Faculty of Science, Mahidol University, Thailand" xlink:href="http://grbio.org/institution/mahidol-university" xlink:type="simple">MUMNH</named-content> MP00286. <bold>Kanchanaburi</bold> • 1 ♀, 1 ovigerous, 3 ♂♂, Huai Khayeng, Khayeng, Thong Pha Phum; <named-content xmlns:xlink="http://www.w3.org/1999/xlink" content-type="dwc:verbatimCoordinates" xlink:type="simple"><named-content content-type="geo-json" specific-use="{&#34;type&#34;:&#34;Point&#34;,&#34;coordinates&#34;:[98.575361,14.649722]}" id="NCID0EXIBI" xlink:type="simple">14°38'59.0"N, 98°34'31.3"E</named-content></named-content>; <named-content xmlns:xlink="http://www.w3.org/1999/xlink" content-type="dwc:institutional_code" xlink:title="Mahidol University Museum of Natural History, Department of Biology, Faculty of Science, Mahidol University, Thailand" xlink:href="http://grbio.org/institution/mahidol-university" xlink:type="simple">MUMNH</named-content> MP00287. • 1 ♀, Huai I Su, Nong Ri, Bo Phloi; <named-content xmlns:xlink="http://www.w3.org/1999/xlink" content-type="dwc:verbatimCoordinates" xlink:type="simple"><named-content content-type="geo-json" specific-use="{&#34;type&#34;:&#34;Point&#34;,&#34;coordinates&#34;:[99.378167,14.542583]}" id="NCID0EDJBI" xlink:type="simple">14°32'33.3"N, 99°22'41.4"E</named-content></named-content>; <named-content xmlns:xlink="http://www.w3.org/1999/xlink" content-type="dwc:institutional_code" xlink:title="Mahidol University Museum of Natural History, Department of Biology, Faculty of Science, Mahidol University, Thailand" xlink:href="http://grbio.org/institution/mahidol-university" xlink:type="simple">MUMNH</named-content> MP00288. • 3 ♀♀, 5 ♂♂, Taphoen, Lat Ya, Mueang Kanchanaburi; <named-content xmlns:xlink="http://www.w3.org/1999/xlink" content-type="dwc:verbatimCoordinates" xlink:type="simple"><named-content content-type="geo-json" specific-use="{&#34;type&#34;:&#34;Point&#34;,&#34;coordinates&#34;:[99.382722,14.137222]}" id="NCID0EPJBI" xlink:type="simple">14°08'14.0"N, 99°22'57.8"E</named-content></named-content>; <named-content xmlns:xlink="http://www.w3.org/1999/xlink" content-type="dwc:institutional_code" xlink:title="Mahidol University Museum of Natural History, Department of Biology, Faculty of Science, Mahidol University, Thailand" xlink:href="http://grbio.org/institution/mahidol-university" xlink:type="simple">MUMNH</named-content> MP00289. • 23 ♀♀, 3 ovigerous, 15 ♂♂, Huai Mae Pla Soi, Na Suan, Si Sawat; <named-content xmlns:xlink="http://www.w3.org/1999/xlink" content-type="dwc:verbatimCoordinates" xlink:type="simple"><named-content content-type="geo-json" specific-use="{&#34;type&#34;:&#34;Point&#34;,&#34;coordinates&#34;:[99.203778,14.567611]}" id="NCID0E2JBI" xlink:type="simple">14°34'03.4"N, 99°12'13.6"E</named-content></named-content>; <named-content xmlns:xlink="http://www.w3.org/1999/xlink" content-type="dwc:institutional_code" xlink:title="Mahidol University Museum of Natural History, Department of Biology, Faculty of Science, Mahidol University, Thailand" xlink:href="http://grbio.org/institution/mahidol-university" xlink:type="simple">MUMNH</named-content> MP00290. • 2 ♀♀, 5 ♂♂, Klong Phachi, Klon Do, Dan Makham Tia; <named-content xmlns:xlink="http://www.w3.org/1999/xlink" content-type="dwc:verbatimCoordinates" xlink:type="simple"><named-content content-type="geo-json" specific-use="{&#34;type&#34;:&#34;Point&#34;,&#34;coordinates&#34;:[99.383139,13.918111]}" id="NCID0EHKBI" xlink:type="simple">13°55'05.2"N, 99°22'59.3"E</named-content></named-content>; <named-content xmlns:xlink="http://www.w3.org/1999/xlink" content-type="dwc:institutional_code" xlink:title="Mahidol University Museum of Natural History, Department of Biology, Faculty of Science, Mahidol University, Thailand" xlink:href="http://grbio.org/institution/mahidol-university" xlink:type="simple">MUMNH</named-content> MP00291. <bold>Ratchaburi</bold> • 3 ♀♀, 1 ovigerous, 2 ♂♂, Khok Mu, Ta Nao Si, Suan Phueng; <named-content xmlns:xlink="http://www.w3.org/1999/xlink" content-type="dwc:verbatimCoordinates" xlink:type="simple"><named-content content-type="geo-json" specific-use="{&#34;type&#34;:&#34;Point&#34;,&#34;coordinates&#34;:[99.263556,13.474861]}" id="NCID0EVKBI" xlink:type="simple">13°28'29.5"N, 99°15'48.8"E</named-content></named-content>; <named-content xmlns:xlink="http://www.w3.org/1999/xlink" content-type="dwc:institutional_code" xlink:title="Mahidol University Museum of Natural History, Department of Biology, Faculty of Science, Mahidol University, Thailand" xlink:href="http://grbio.org/institution/mahidol-university" xlink:type="simple">MUMNH</named-content> MP00292. <bold>Phetchaburi</bold> • 2 ♀♀, Yang Chum, Klat Luang, Tha Yang; <named-content xmlns:xlink="http://www.w3.org/1999/xlink" content-type="dwc:verbatimCoordinates" xlink:type="simple"><named-content content-type="geo-json" specific-use="{&#34;type&#34;:&#34;Point&#34;,&#34;coordinates&#34;:[99.678806,12.782139]}" id="NCID0EDLBI" xlink:type="simple">12°46'55.7"N, 99°40'43.7"E</named-content></named-content>; <named-content xmlns:xlink="http://www.w3.org/1999/xlink" content-type="dwc:institutional_code" xlink:title="Mahidol University Museum of Natural History, Department of Biology, Faculty of Science, Mahidol University, Thailand" xlink:href="http://grbio.org/institution/mahidol-university" xlink:type="simple">MUMNH</named-content> MP00293. • 4 ♀♀, 2 ♂♂, Ban Yang Nam Klat Tai, Nong Ya Plong; <named-content xmlns:xlink="http://www.w3.org/1999/xlink" content-type="dwc:verbatimCoordinates" xlink:type="simple"><named-content content-type="geo-json" specific-use="{&#34;type&#34;:&#34;Point&#34;,&#34;coordinates&#34;:[99.723000,13.109250]}" id="NCID0EPLBI" xlink:type="simple">13°06'33.3"N, 99°43'22.8"E</named-content></named-content>; <named-content xmlns:xlink="http://www.w3.org/1999/xlink" content-type="dwc:institutional_code" xlink:title="Mahidol University Museum of Natural History, Department of Biology, Faculty of Science, Mahidol University, Thailand" xlink:href="http://grbio.org/institution/mahidol-university" xlink:type="simple">MUMNH</named-content> MP00294. <bold>Prachuap Khiri Khan</bold> • 2 ♂♂, Phongprasan, Bang Saphan; <named-content xmlns:xlink="http://www.w3.org/1999/xlink" content-type="dwc:verbatimCoordinates" xlink:type="simple"><named-content content-type="geo-json" specific-use="{&#34;type&#34;:&#34;Point&#34;,&#34;coordinates&#34;:[99.502667,11.214750]}" id="NCID0E4LBI" xlink:type="simple">11°12'53.1"N, 99°30'09.6"E</named-content></named-content>; <named-content xmlns:xlink="http://www.w3.org/1999/xlink" content-type="dwc:institutional_code" xlink:title="Mahidol University Museum of Natural History, Department of Biology, Faculty of Science, Mahidol University, Thailand" xlink:href="http://grbio.org/institution/mahidol-university" xlink:type="simple">MUMNH</named-content> MP00295. <bold>Ranong</bold> • 1 ovigerous, Bang Khun Paeng, Bang Phra Nuea, La-un; <named-content xmlns:xlink="http://www.w3.org/1999/xlink" content-type="dwc:verbatimCoordinates" xlink:type="simple"><named-content content-type="geo-json" specific-use="{&#34;type&#34;:&#34;Point&#34;,&#34;coordinates&#34;:[98.717806,10.068333]}" id="NCID0ELMBI" xlink:type="simple">10°04'06.0"N, 98°43'04.1"E</named-content></named-content>; <named-content xmlns:xlink="http://www.w3.org/1999/xlink" content-type="dwc:institutional_code" xlink:title="Mahidol University Museum of Natural History, Department of Biology, Faculty of Science, Mahidol University, Thailand" xlink:href="http://grbio.org/institution/mahidol-university" xlink:type="simple">MUMNH</named-content> MP00296. <bold>Phang Nga</bold> • 1 ♂, Phu Ta Jor, Le, Kapong; <named-content xmlns:xlink="http://www.w3.org/1999/xlink" content-type="dwc:verbatimCoordinates" xlink:type="simple"><named-content content-type="geo-json" specific-use="{&#34;type&#34;:&#34;Point&#34;,&#34;coordinates&#34;:[98.455500,8.767972]}" id="NCID0EZMBI" xlink:type="simple">8°46'04.7"N, 98°27'19.8"E</named-content></named-content>; <named-content xmlns:xlink="http://www.w3.org/1999/xlink" content-type="dwc:institutional_code" xlink:title="Mahidol University Museum of Natural History, Department of Biology, Faculty of Science, Mahidol University, Thailand" xlink:href="http://grbio.org/institution/mahidol-university" xlink:type="simple">MUMNH</named-content> MP00297. • 6 ♀♀, 1 ovigerous, 1 ♂, Thung Maphrao, Thai Mueang; <named-content xmlns:xlink="http://www.w3.org/1999/xlink" content-type="dwc:verbatimCoordinates" xlink:type="simple"><named-content content-type="geo-json" specific-use="{&#34;type&#34;:&#34;Point&#34;,&#34;coordinates&#34;:[98.323167,8.549000]}" id="NCID0EFNBI" xlink:type="simple">8°32'56.4"N, 98°19'23.4"E</named-content></named-content>; <named-content xmlns:xlink="http://www.w3.org/1999/xlink" content-type="dwc:institutional_code" xlink:title="Mahidol University Museum of Natural History, Department of Biology, Faculty of Science, Mahidol University, Thailand" xlink:href="http://grbio.org/institution/mahidol-university" xlink:type="simple">MUMNH</named-content> MP00298. <bold>Phuket</bold> • 1 ♂, Bang Pae, Pa Klok, Thalang; <named-content xmlns:xlink="http://www.w3.org/1999/xlink" content-type="dwc:verbatimCoordinates" xlink:type="simple"><named-content content-type="geo-json" specific-use="{&#34;type&#34;:&#34;Point&#34;,&#34;coordinates&#34;:[98.403444,8.038278]}" id="NCID0ETNBI" xlink:type="simple">8°02'17.8"N, 98°24'12.4"E</named-content></named-content>; <named-content xmlns:xlink="http://www.w3.org/1999/xlink" content-type="dwc:institutional_code" xlink:title="Mahidol University Museum of Natural History, Department of Biology, Faculty of Science, Mahidol University, Thailand" xlink:href="http://grbio.org/institution/mahidol-university" xlink:type="simple">MUMNH</named-content> MP00299. <bold>Krabi</bold> • 9 ovigerous, 1 ♂, Pak Nam, Mueang Krabi; <named-content xmlns:xlink="http://www.w3.org/1999/xlink" content-type="dwc:verbatimCoordinates" xlink:type="simple"><named-content content-type="geo-json" specific-use="{&#34;type&#34;:&#34;Point&#34;,&#34;coordinates&#34;:[98.918694,8.080750]}" id="NCID0EBOBI" xlink:type="simple">8°04'50.7"N, 98°55'07.3"E</named-content></named-content>; <named-content xmlns:xlink="http://www.w3.org/1999/xlink" content-type="dwc:institutional_code" xlink:title="Mahidol University Museum of Natural History, Department of Biology, Faculty of Science, Mahidol University, Thailand" xlink:href="http://grbio.org/institution/mahidol-university" xlink:type="simple">MUMNH</named-content> MP00300. <bold>Songkhla</bold> • 2 ♀♀, 1 ♂, Klong Na Thap, Chana; <named-content xmlns:xlink="http://www.w3.org/1999/xlink" content-type="dwc:verbatimCoordinates" xlink:type="simple"><named-content content-type="geo-json" specific-use="{&#34;type&#34;:&#34;Point&#34;,&#34;coordinates&#34;:[100.730972,7.022250]}" id="NCID0EPOBI" xlink:type="simple">7°01'20.1"N, 100°43'51.5"E</named-content></named-content>; <named-content xmlns:xlink="http://www.w3.org/1999/xlink" content-type="dwc:institutional_code" xlink:title="Mahidol University Museum of Natural History, Department of Biology, Faculty of Science, Mahidol University, Thailand" xlink:href="http://grbio.org/institution/mahidol-university" xlink:type="simple">MUMNH</named-content> MP00301.</p></tp:treatment-sec><tp:treatment-sec sec-type="diagnosis" id="SECID0EYOBI"><title>Diagnosis.</title><p>Rostrum straight or proximal convex and distal margin gently upward. Rostrum length reaches beyond end of antennular peduncle and as long as scaphocerite. Rostral formula: 6–10/1–6 teeth including 1–3 distal teeth with small gap separate from rest. Carapace smooth. Epistome bilobed. First pereiopods reaching end of scaphocerite. Second pereiopods long and slender, similar in form and length, exceeding scaphocerite. Fingers covered with scattered setae, slightly shorter than palm. Translucent razor on cutting edge present anteriorly. Proximal quarter of cutting edges with one or two tiny teeth. Carpus cylindrical shape and articulation margin expanded. Carpus 1.5× longer than chela. Merus subcylindrical. Carpus 1.5× longer than merus. Third pereiopods long and slender, reaching end of scaphocerite. Dactylus curved distally with short setae. Propodus 2× longer than dactylus. Propodus with 4–8 pairs of spines distributed along its length and fine setae at articulation. Propodus 2× longer than carpus. Sixth and seventh thoracic sternites usually smooth. Eighth thoracic sternite with acute median process. First and second pleonal sternites with small median process. Third and fourth pleonal sternites smooth. Fifth pleonal sternite with triangular ridge. Uropodal diaeresis with inner movable spine shorter than outer angle.</p><fig id="F3" position="float" orientation="portrait"><object-id xmlns:xlink="http://www.w3.org/1999/xlink" content-type="doi" xlink:type="simple">10.3897/zookeys.1190.113898.figure3</object-id><object-id xmlns:xlink="http://www.w3.org/1999/xlink" content-type="arpha" xlink:type="simple">76AF4CBA-DAF3-5A7B-B144-9D0CF775BF74</object-id><label>Figure 3.</label><caption><p>Living habit of specimens of three <italic><tp:taxon-name><tp:taxon-name-part taxon-name-part-type="genus" reg="Macrobrachium">Macrobrachium</tp:taxon-name-part></tp:taxon-name></italic> species <bold>A, B</bold><italic><tp:taxon-name><tp:taxon-name-part taxon-name-part-type="genus" reg="Macrobrachium">M.</tp:taxon-name-part><tp:taxon-name-part taxon-name-part-type="species" reg="lanchesteri">lanchesteri</tp:taxon-name-part></tp:taxon-name></italic> from Bang Khiat, Singhanakhon, Songkhla, Thailand <bold>C, D</bold><italic><tp:taxon-name><tp:taxon-name-part taxon-name-part-type="genus" reg="Macrobrachium">M.</tp:taxon-name-part><tp:taxon-name-part taxon-name-part-type="species" reg="rostrolevatus">rostrolevatus</tp:taxon-name-part></tp:taxon-name></italic> sp. nov. from Bueng Khong Long, Bueng Kan, Thailand <bold>E</bold><italic><tp:taxon-name><tp:taxon-name-part taxon-name-part-type="genus" reg="Macrobrachium">M.</tp:taxon-name-part><tp:taxon-name-part taxon-name-part-type="species" reg="panhai">panhai</tp:taxon-name-part></tp:taxon-name></italic> sp. nov. from Sri Nakarin Dam, Tha Kradan, Si Sawat, Kanchanaburi, Thailand. Scale bars: 1 cm.</p></caption><graphic xmlns:xlink="http://www.w3.org/1999/xlink" xlink:href="zookeys-1190-163_article-113898__-g003.jpg" position="float" orientation="portrait" xlink:type="simple" id="oo_974855.jpg"><uri content-type="original_file" xlink:type="simple">https://binary.pensoft.net/fig/974855</uri></graphic></fig></tp:treatment-sec><tp:treatment-sec sec-type="description" id="SECID0EYQBI"><title>Composite description.</title><p><bold><italic>Rostrum</italic></bold> (Fig. <xref ref-type="fig" rid="F4">4B</xref>). Straight or slightly convex proximally and upward distally. Rostrum length exceeding end of antennular peduncle and slightly shorter than scaphocerite. Dorsal margin with 6–10 teeth including 1–3 teeth distally with small gap from rest. Postorbital margin with one or two teeth, reaching to one-fourth of carapace length. Ventral margin with 1–6 teeth, starting from middle to distal margins. Short setae present between rostral teeth.</p><fig id="F4" position="float" orientation="portrait"><object-id xmlns:xlink="http://www.w3.org/1999/xlink" content-type="doi" xlink:type="simple">10.3897/zookeys.1190.113898.figure4</object-id><object-id xmlns:xlink="http://www.w3.org/1999/xlink" content-type="arpha" xlink:type="simple">27688CD3-5126-5283-844D-F55292185379</object-id><label>Figure 4.</label><caption><p>Morphological characteristics of <italic><tp:taxon-name><tp:taxon-name-part taxon-name-part-type="genus" reg="Macrobrachium">Macrobrachium</tp:taxon-name-part><tp:taxon-name-part taxon-name-part-type="species" reg="lanchesteri">lanchesteri</tp:taxon-name-part></tp:taxon-name></italic> (<bold>A</bold> female topotype <named-content xmlns:xlink="http://www.w3.org/1999/xlink" content-type="dwc:institutional_code" xlink:title="Mahidol University Museum of Natural History, Department of Biology, Faculty of Science, Mahidol University, Thailand" xlink:href="http://grbio.org/institution/mahidol-university" xlink:type="simple">MUMNH</named-content> MP00218 <bold>B–H</bold> female topotype <named-content xmlns:xlink="http://www.w3.org/1999/xlink" content-type="dwc:institutional_code" xlink:title="Mahidol University Museum of Natural History, Department of Biology, Faculty of Science, Mahidol University, Thailand" xlink:href="http://grbio.org/institution/mahidol-university" xlink:type="simple">MUMNH</named-content> MP00216.1) <bold>A</bold> lateral view <bold>B</bold> carapace <bold>C</bold> epistome <bold>D</bold> second pereiopod <bold>E</bold> teeth between fingers <bold>F</bold> third pereiopod <bold>G</bold> uropod and <bold>H</bold> movable spine at uropodal diaeresis. Scale bars: 1 mm.</p></caption><graphic xmlns:xlink="http://www.w3.org/1999/xlink" xlink:href="zookeys-1190-163_article-113898__-g004.jpg" position="float" orientation="portrait" xlink:type="simple" id="oo_974856.jpg"><uri content-type="original_file" xlink:type="simple">https://binary.pensoft.net/fig/974856</uri></graphic></fig><p><bold><italic>Cephalon</italic></bold> (Fig. <xref ref-type="fig" rid="F4">4B</xref>). Well-developed eye. Ocular beak without laterally expanded tip. Cornea longer and broader than stalk. Postantennular carapace margin rounded. Cornea osculum longer than stalk. Antennular peduncle longer than wide with fine setae, basal segment short, second segment shorter than third segment. Stylocerite projection sharp, reaching beyond basal segment. Antennal spine sharp situated below orbital margin. Hepatic spine slightly larger than antennal spine, positioned posteriorly and lower than antennal spine. Scaphocerite with straight margin, distolateral tooth sharp and not reaching end of lamella. Epistome bilobed (Fig. <xref ref-type="fig" rid="F4">4C</xref>). Branchiostegal suture starting from carapace margin to behind hepatic spine. Carapace surface smooth.</p><p><bold><italic>First pereiopods.</italic></bold> Long and slender, reaching end of scaphocerite. Fingers as long as palm, tips with fine setae. Series of setae present at anterior inner part of palm. Carpus slightly longer than merus. Distal articulation of carpus with series of fine setae. Ischium shorter than merus. Scattered setae present on all segments.</p><p><bold><italic>Second pereiopods</italic></bold> (Fig. <xref ref-type="fig" rid="F4">4D</xref>). Long and slender, similar in form and exceeding scaphocerite. Fingers subcylindrical covered with scattered setae. Palm 1.1–1.4× longer than fingers. Fingers with translucent razor edge present anteriorly and one or two tiny teeth on proximal quarter of cutting edges. Tip of fingers crossed and covered by fine setae (Fig. <xref ref-type="fig" rid="F4">4E</xref>). Carpus cylindrical shape and articulation margin expanded. Carpus 1.3–1.5× longer than chela. Merus subcylindrical. Carpus 1.1–2× longer than merus. Scattered short setae present on all segments.</p><p><bold><italic>Third pereiopods</italic></bold> (Fig. <xref ref-type="fig" rid="F4">4F</xref>). Long and slender, reaching end of scaphocerite. Dactylus short and curved distally. Propodus with 4–8 pairs of spines along inferior-lateral margin and fine setae at distal articulation, 2× longer than dactylus. Propodus 2× longer than carpus. Short setae present on all segments.</p><p><bold><italic>Fourth and fifth pereiopods.</italic></bold> Long and slender, exceeding scaphocerite. Propodus of fourth pereiopods with 5–10 pairs of spines distributed along its length, 2× longer than dactylus. Propodus slightly longer than merus. Ischium shorter than merus. Propodus with fine setae at distal articulation. Scattered short setae present on all segments. Propodus of fifth pereiopods with 7–13 pairs of spines distributed along its length and fine setae at distal articulation. Propodus 2× longer than carpus. Propodus as long as merus. Scattered short setae present on all segments.</p><p><bold><italic>Thoracic sternum.</italic></bold> Fourth and fifth thoracic sternites with transverse plate. Sixth and seventh thoracic sternites smooth. Eighth thoracic sternite with or without acute median process.</p><p><bold><italic>Pleon.</italic></bold> Smooth. All pleonal sternites with transverse ridge. First and second pleonal sternites usually with small median process. Third and fourth pleonal sternites smooth. Fifth pleonal sternite with triangular ridge. Preanal carina present, obtuse ridge developed without spine or setae. Ventral margin of pleural tergum with small setae.</p><p><bold><italic>Telson</italic></bold> (Fig. <xref ref-type="fig" rid="F4">4G</xref>). Tapered posteriorly, protruding point on middle margin with lateral spines and few fine setae. Inner spines longer than outer spines. Dorsal surface with two pairs of small spines similar in size.</p><p><bold><italic>Uropods</italic></bold> (Fig. <xref ref-type="fig" rid="F4">4G</xref>). Uropodal diaeresis with inner movable spine, usually shorter than outer angle. Exopods longer than endopods.</p></tp:treatment-sec><tp:treatment-sec sec-type="remarks" id="SECID0EWVBI"><title>Remarks.</title><p>The specimen collected in this study generally agrees with the original description in <xref ref-type="bibr" rid="B36">Lanchester (1902)</xref>, and a subsequent description of the lectotype provided by <xref ref-type="bibr" rid="B7">Chong and Khoo (1988)</xref>. Previous studies reported that male specimens tended to display the sexual dimorphism with a large body size, tomentose fingers, and minute spinules on all segments (except fingers) of second pereiopods. In this study, only one large male specimen, collected from Loei Province, Thailand, exhibits this characteristic. Typically, both male and female specimens possess fine setae on fingers and scattered setae on surface of second pereiopods. Furthermore, this study also observed two variable characters occurring on the second pereiopods. Firstly, the proportional length and form of second pereiopods were found to be variable in specimens from Krabi population. Their second pereiopods are shown to be prominently long and robust, similar to those of <italic><tp:taxon-name><tp:taxon-name-part taxon-name-part-type="genus" reg="Macrobrachium">M.</tp:taxon-name-part><tp:taxon-name-part taxon-name-part-type="species" reg="sintangense">sintangense</tp:taxon-name-part></tp:taxon-name></italic> (a common riverine species). The palm margin is laterally inflated and slightly shorter than fingers, and the chela slightly longer than the carpus. Additionally, <xref ref-type="bibr" rid="B7">Chong and Khoo (1988)</xref> reported the presence of two tiny teeth on the basal portion of cutting edges of fingers in <italic><tp:taxon-name><tp:taxon-name-part taxon-name-part-type="genus" reg="Macrobrachium">M.</tp:taxon-name-part><tp:taxon-name-part taxon-name-part-type="species" reg="lanchesteri">lanchesteri</tp:taxon-name-part></tp:taxon-name></italic> as a diagnostic character. In this study, one or two tiny teeth were present on the cutting edges of fingers and vary among <italic><tp:taxon-name><tp:taxon-name-part taxon-name-part-type="genus" reg="Macrobrachium">M.</tp:taxon-name-part><tp:taxon-name-part taxon-name-part-type="species" reg="lanchesteri">lanchesteri</tp:taxon-name-part></tp:taxon-name></italic> populations. Historically, <italic><tp:taxon-name><tp:taxon-name-part taxon-name-part-type="genus" reg="Macrobrachium">M.</tp:taxon-name-part><tp:taxon-name-part taxon-name-part-type="species" reg="lanchesteri">lanchesteri</tp:taxon-name-part></tp:taxon-name></italic> was noted to resemble several other species including <italic><tp:taxon-name><tp:taxon-name-part taxon-name-part-type="genus" reg="Macrobrachium">M.</tp:taxon-name-part><tp:taxon-name-part taxon-name-part-type="species" reg="idae">idae</tp:taxon-name-part></tp:taxon-name></italic>, <italic><tp:taxon-name><tp:taxon-name-part taxon-name-part-type="genus" reg="Macrobrachium">M.</tp:taxon-name-part><tp:taxon-name-part taxon-name-part-type="species" reg="peguense">peguense</tp:taxon-name-part></tp:taxon-name></italic> (see under remarks of <italic><tp:taxon-name><tp:taxon-name-part taxon-name-part-type="genus" reg="Macrobrachium">M.</tp:taxon-name-part><tp:taxon-name-part taxon-name-part-type="species" reg="panhai">panhai</tp:taxon-name-part></tp:taxon-name></italic> sp. nov.), <italic><tp:taxon-name><tp:taxon-name-part taxon-name-part-type="genus" reg="Macrobrachium">M.</tp:taxon-name-part><tp:taxon-name-part taxon-name-part-type="species" reg="sankollii">sankollii</tp:taxon-name-part></tp:taxon-name></italic> Jalihal, Shenoy &amp; Sankolli, 1988, <italic><tp:taxon-name><tp:taxon-name-part taxon-name-part-type="genus" reg="Macrobrachium">M.</tp:taxon-name-part><tp:taxon-name-part taxon-name-part-type="species" reg="unikarnatakae">unikarnatakae</tp:taxon-name-part></tp:taxon-name></italic> Jalihal, Shenoy &amp; Sankolli, 1988, and <italic><tp:taxon-name><tp:taxon-name-part taxon-name-part-type="genus" reg="Macrobrachium">M.</tp:taxon-name-part><tp:taxon-name-part taxon-name-part-type="species" reg="sintangense">sintangense</tp:taxon-name-part></tp:taxon-name></italic>. Further phylogenetic relationships and phylogenetic placement of aforementioned taxa should be tested to elucidate and verify their taxonomic identities.</p><p><italic><tp:taxon-name><tp:taxon-name-part taxon-name-part-type="genus" reg="Macrobrachium">Macrobrachium</tp:taxon-name-part><tp:taxon-name-part taxon-name-part-type="species" reg="lanchesteri">lanchesteri</tp:taxon-name-part></tp:taxon-name></italic> has a wide distribution across mainland Southeast Asia and southern China. This species can live in various freshwater ecosystems by inhabiting aquatic vegetation in stagnant freshwater habitats such as ponds, lakes, and paddy fields.</p></tp:treatment-sec><ref-list><ref id="B23"><mixed-citation xmlns:xlink="http://www.w3.org/1999/xlink" xlink:type="simple"><person-group><name name-style="western"><surname>Hilgendorf</surname><given-names>F</given-names></name></person-group> (<year>1893</year>) <article-title>Die von Herrn Dr. Büttner im Togolande gesammelten Onisciden und zwei neue Macruren.</article-title><source>Sitzungsberichte der Gesellschaft Naturforschender Freunde zu Berlin</source><volume>1893</volume>: <fpage>152</fpage>–<lpage>157</lpage>.</mixed-citation></ref><ref id="B34"><mixed-citation xmlns:xlink="http://www.w3.org/1999/xlink" xlink:type="simple"><person-group><name name-style="western"><surname>Kemp</surname><given-names>S</given-names></name></person-group> (<year>1918</year>) <article-title>Zoological results of a tour in the Far East, <tp:taxon-name><tp:taxon-name-part taxon-name-part-type="subphylum">Crustacea</tp:taxon-name-part></tp:taxon-name><tp:taxon-name><tp:taxon-name-part taxon-name-part-type="order">Decapoda</tp:taxon-name-part></tp:taxon-name> and <tp:taxon-name><tp:taxon-name-part taxon-name-part-type="order">Stomatopoda</tp:taxon-name-part></tp:taxon-name>.</article-title><source>Memoirs of the Asiatic Society of Bengal</source><volume>6</volume>: <fpage>217</fpage>–<lpage>297</lpage>.</mixed-citation></ref><ref id="B71"><mixed-citation xmlns:xlink="http://www.w3.org/1999/xlink" xlink:type="simple"><person-group><name name-style="western"><surname>Suvatti</surname><given-names>C</given-names></name></person-group> (<year>1937</year>) A Check-list of of Aquatic Fauna in Siam (Excluding Fishes). Bureau of Fisheries Bangkok, 116 pp.</mixed-citation></ref><ref id="B72"><mixed-citation xmlns:xlink="http://www.w3.org/1999/xlink" xlink:type="simple"><person-group><name name-style="western"><surname>Suvatti</surname><given-names>C</given-names></name></person-group> (<year>1967</year>) Fauna of Thailand. Applied Scientific Research Corporation of Thailand, 137–141.</mixed-citation></ref><ref id="B24"><mixed-citation xmlns:xlink="http://www.w3.org/1999/xlink" xlink:type="simple"><person-group><name name-style="western"><surname>Holthuis</surname><given-names>LB</given-names></name></person-group> (<year>1950</year>) <article-title>The <tp:taxon-name><tp:taxon-name-part taxon-name-part-type="order">Decapoda</tp:taxon-name-part></tp:taxon-name> of the Siboga Expedition. Part X. The <tp:taxon-name><tp:taxon-name-part taxon-name-part-type="family">Palaemonidae</tp:taxon-name-part></tp:taxon-name> collected by the Siboga and Snellius expeditions with remarks on other species. I. Subfamily <tp:taxon-name><tp:taxon-name-part taxon-name-part-type="subfamily">Palaemoninae</tp:taxon-name-part></tp:taxon-name>.</article-title><source>Siboga Expeditie</source><volume>39</volume>: <fpage>1</fpage>–<lpage>268</lpage>.</mixed-citation></ref><ref id="B25"><mixed-citation xmlns:xlink="http://www.w3.org/1999/xlink" xlink:type="simple"><person-group><name name-style="western"><surname>Holthuis</surname><given-names>LB</given-names></name></person-group> (<year>1980</year>) <article-title>FAO species catalogue (Vol. 1). Shrimps and prawns of the world. An annotated catalogue of species of interest to fisheries.</article-title><source>FAO Fisheries Synopsis</source><volume>125</volume>: <fpage>1</fpage>–<lpage>271</lpage>.</mixed-citation></ref><ref id="B30"><mixed-citation xmlns:xlink="http://www.w3.org/1999/xlink" xlink:type="simple"><person-group><name name-style="western"><surname>Johnson</surname><given-names>D</given-names></name></person-group> (<year>1961</year>) <article-title>A synopsis of the <tp:taxon-name><tp:taxon-name-part taxon-name-part-type="order">Decapoda</tp:taxon-name-part></tp:taxon-name><tp:taxon-name><tp:taxon-name-part taxon-name-part-type="infraorder">Caridea</tp:taxon-name-part></tp:taxon-name> and <tp:taxon-name><tp:taxon-name-part taxon-name-part-type="infraorder">Stenopodidea</tp:taxon-name-part></tp:taxon-name> of Singapore, with notes on their distribution and a key to the genera of <tp:taxon-name><tp:taxon-name-part taxon-name-part-type="infraorder">Caridea</tp:taxon-name-part></tp:taxon-name> occurring in Malayan waters.</article-title><source>Bulletin of the National Museum</source><volume>30</volume>: <fpage>44</fpage>–<lpage>79</lpage>.</mixed-citation></ref><ref id="B45"><mixed-citation xmlns:xlink="http://www.w3.org/1999/xlink" xlink:type="simple"><person-group><name name-style="western"><surname>Naiyanetr</surname><given-names>P</given-names></name></person-group> (<year>1980</year>) <source>Crustacean fauna of Thailand (<tp:taxon-name><tp:taxon-name-part taxon-name-part-type="order">Decapoda</tp:taxon-name-part></tp:taxon-name> &amp; <tp:taxon-name><tp:taxon-name-part taxon-name-part-type="order">Stomatopoda</tp:taxon-name-part></tp:taxon-name>).</source><publisher-name>Department of Biology</publisher-name>, <publisher-loc>Faculty of Science, Chulalongkorn University, Bangkok</publisher-loc>, <size units="page">73 pp</size>.</mixed-citation></ref><ref id="B46"><mixed-citation xmlns:xlink="http://www.w3.org/1999/xlink" xlink:type="simple"><person-group><name name-style="western"><surname>Naiyanetr</surname><given-names>P</given-names></name></person-group> (<year>1992</year>) <source>Crustacean Fauna of Thailand (<tp:taxon-name><tp:taxon-name-part taxon-name-part-type="order">Decapoda</tp:taxon-name-part></tp:taxon-name> and <tp:taxon-name><tp:taxon-name-part taxon-name-part-type="order">Stomatopoda</tp:taxon-name-part></tp:taxon-name>).</source><publisher-name>Department of Biology</publisher-name>, <publisher-loc>Faculty of Science, Chulalongkorn University, Bangkok</publisher-loc>, <size units="page">71 pp</size>.</mixed-citation></ref><ref id="B47"><mixed-citation xmlns:xlink="http://www.w3.org/1999/xlink" xlink:type="simple"><person-group><name name-style="western"><surname>Naiyanetr</surname><given-names>P</given-names></name></person-group> (<year>1998</year>) Checklist of Crustacean Fauna in Thailand (<tp:taxon-name><tp:taxon-name-part taxon-name-part-type="order">Decapoda</tp:taxon-name-part></tp:taxon-name> and <tp:taxon-name><tp:taxon-name-part taxon-name-part-type="order">Stomatopoda</tp:taxon-name-part></tp:taxon-name>). Office of Natural Resources and Environmental Policy and Planning Biodiversity Series, 161 pp.</mixed-citation></ref><ref id="B7"><mixed-citation xmlns:xlink="http://www.w3.org/1999/xlink" xlink:type="simple"><person-group><name name-style="western"><surname>Chong</surname><given-names>SSC</given-names></name><name name-style="western"><surname>Khoo</surname><given-names>HW</given-names></name></person-group> (<year>1988</year>) <article-title>The identity of <italic><tp:taxon-name><tp:taxon-name-part taxon-name-part-type="genus">Macrobrachium</tp:taxon-name-part><tp:taxon-name-part taxon-name-part-type="species">lanchesteri</tp:taxon-name-part></tp:taxon-name></italic> (De Man, 1911) (<tp:taxon-name><tp:taxon-name-part taxon-name-part-type="order">Decapoda</tp:taxon-name-part></tp:taxon-name>, <tp:taxon-name><tp:taxon-name-part taxon-name-part-type="family">Palaemonidae</tp:taxon-name-part></tp:taxon-name>) from Peninsular Malaysia and Singapore, and a description of its first zoea.</article-title><source>Crustaceana</source><volume>54</volume>(<issue>2</issue>): <fpage>196</fpage>–<lpage>206</lpage>. <ext-link xlink:href="10.1163/156854088X00096" ext-link-type="doi" xlink:type="simple">https://doi.org/10.1163/156854088X00096</ext-link></mixed-citation></ref><ref id="B1"><mixed-citation xmlns:xlink="http://www.w3.org/1999/xlink" xlink:type="simple"><person-group><name name-style="western"><surname>Cai</surname><given-names>Y</given-names></name><name name-style="western"><surname>Ng</surname><given-names>PKL</given-names></name></person-group> (<year>2002</year>) <article-title>The freshwater palaemonid prawns (<tp:taxon-name><tp:taxon-name-part taxon-name-part-type="subphylum">Crustacea</tp:taxon-name-part></tp:taxon-name>: <tp:taxon-name><tp:taxon-name-part taxon-name-part-type="order">Decapoda</tp:taxon-name-part></tp:taxon-name>: <tp:taxon-name><tp:taxon-name-part taxon-name-part-type="infraorder">Caridea</tp:taxon-name-part></tp:taxon-name>) of Myanmar.</article-title><source>Hydrobiologia</source><volume>487</volume>(<issue>1</issue>): <fpage>59</fpage>–<lpage>83</lpage>. <ext-link xlink:href="10.1023/A:1022991224381" ext-link-type="doi" xlink:type="simple">https://doi.org/10.1023/A:1022991224381</ext-link></mixed-citation></ref><ref id="B3"><mixed-citation xmlns:xlink="http://www.w3.org/1999/xlink" xlink:type="simple"><person-group><name name-style="western"><surname>Cai</surname><given-names>Y</given-names></name><name name-style="western"><surname>Naiyanetr</surname><given-names>P</given-names></name><name name-style="western"><surname>Ng</surname><given-names>PKL</given-names></name></person-group> (<year>2004</year>) <article-title>The freshwater prawns of the genus <italic><tp:taxon-name><tp:taxon-name-part taxon-name-part-type="genus">Macrobrachium</tp:taxon-name-part></tp:taxon-name></italic> Bate, 1868, of Thailand (<tp:taxon-name><tp:taxon-name-part taxon-name-part-type="subphylum">Crustacea</tp:taxon-name-part></tp:taxon-name>: <tp:taxon-name><tp:taxon-name-part taxon-name-part-type="order">Decapoda</tp:taxon-name-part></tp:taxon-name>: <tp:taxon-name><tp:taxon-name-part taxon-name-part-type="family">Palaemonidae</tp:taxon-name-part></tp:taxon-name>).</article-title><source>Journal of Natural History</source><volume>38</volume>(<issue>5</issue>): <fpage>581</fpage>–<lpage>649</lpage>. <ext-link xlink:href="10.1080/0022293021000033238" ext-link-type="doi" xlink:type="simple">https://doi.org/10.1080/0022293021000033238</ext-link></mixed-citation></ref><ref id="B80"><mixed-citation xmlns:xlink="http://www.w3.org/1999/xlink" xlink:type="simple"><person-group><name name-style="western"><surname>Wowor</surname><given-names>D</given-names></name><name name-style="western"><surname>Cai</surname><given-names>Y</given-names></name><name name-style="western"><surname>Ng</surname><given-names>PKL</given-names></name></person-group> (<year>2004</year>) <tp:taxon-name><tp:taxon-name-part taxon-name-part-type="subphylum">Crustacea</tp:taxon-name-part></tp:taxon-name>: <tp:taxon-name><tp:taxon-name-part taxon-name-part-type="order">Decapoda</tp:taxon-name-part></tp:taxon-name>, <tp:taxon-name><tp:taxon-name-part taxon-name-part-type="infraorder">Caridea</tp:taxon-name-part></tp:taxon-name>. Freshwater Invertebrates of the Malaysian Region. Malaysian Academy of Sciences, Malaysia, Kuala Lumpur, 337–357.</mixed-citation></ref><ref id="B21"><mixed-citation xmlns:xlink="http://www.w3.org/1999/xlink" xlink:type="simple"><person-group><name name-style="western"><surname>Hanamura</surname><given-names>Y</given-names></name><name name-style="western"><surname>Imai</surname><given-names>H</given-names></name><name name-style="western"><surname>Lasasimma</surname><given-names>O</given-names></name><name name-style="western"><surname>Souliyamath</surname><given-names>P</given-names></name><name name-style="western"><surname>Ito</surname><given-names>S</given-names></name></person-group> (<year>2011</year>) <article-title>Freshwater prawns of the genus <italic><tp:taxon-name><tp:taxon-name-part taxon-name-part-type="genus">Macrobrachium</tp:taxon-name-part></tp:taxon-name></italic> Bate, 1868 (<tp:taxon-name><tp:taxon-name-part taxon-name-part-type="subphylum">Crustacea</tp:taxon-name-part></tp:taxon-name>, <tp:taxon-name><tp:taxon-name-part taxon-name-part-type="order">Decapoda</tp:taxon-name-part></tp:taxon-name>, <tp:taxon-name><tp:taxon-name-part taxon-name-part-type="family">Palaemonidae</tp:taxon-name-part></tp:taxon-name>) from Laos.</article-title><source>Zootaxa</source><volume>3025</volume>(<issue>1</issue>): <fpage>1</fpage>–<lpage>37</lpage>. <ext-link xlink:href="10.11646/zootaxa.3025.1.1" ext-link-type="doi" xlink:type="simple">https://doi.org/10.11646/zootaxa.3025.1.1</ext-link></mixed-citation></ref><ref id="B33"><mixed-citation xmlns:xlink="http://www.w3.org/1999/xlink" xlink:type="simple"><person-group><name name-style="western"><surname>Kamita</surname><given-names>T</given-names></name></person-group> (<year>1966</year>) <article-title>Two species of the fresh-water shrimps from Thailand.</article-title><source>Bulletin of the Shimane University</source><volume>16</volume>: <fpage>135</fpage>–<lpage>144</lpage>. [Natural Sciences]</mixed-citation></ref><ref id="B31"><mixed-citation xmlns:xlink="http://www.w3.org/1999/xlink" xlink:type="simple"><person-group><name name-style="western"><surname>Johnson</surname><given-names>D</given-names></name></person-group> (<year>1968</year>) Biology of Potentially Valuable Fresh-Water Prawns with Special Reference to the Riceland Prawn <tp:taxon-name><tp:taxon-name-part taxon-name-part-type="genus">Cryphiops</tp:taxon-name-part> (<tp:taxon-name-part taxon-name-part-type="subgenus">Macrobrachium</tp:taxon-name-part>) <tp:taxon-name-part taxon-name-part-type="species">lanchesteri</tp:taxon-name-part></tp:taxon-name> (de Man). FAO Fisheries Report, 233–241.</mixed-citation></ref><ref id="B48"><mixed-citation xmlns:xlink="http://www.w3.org/1999/xlink" xlink:type="simple"><person-group><name name-style="western"><surname>Ng</surname><given-names>PKL</given-names></name></person-group> (<year>1994</year>) <article-title>On a collection of freshwater decapod crustaceans from the Kinabatangan River, Sabah, Malaysia, with descriptions of three new species.</article-title><source>Sabah Museum Journal</source><volume>1</volume>: <fpage>73</fpage>–<lpage>92</lpage>.</mixed-citation></ref><ref id="B36"><mixed-citation xmlns:xlink="http://www.w3.org/1999/xlink" xlink:type="simple"><person-group><name name-style="western"><surname>Lanchester</surname><given-names>WF</given-names></name></person-group> (<year>1902</year>) <article-title>On the <tp:taxon-name><tp:taxon-name-part taxon-name-part-type="subphylum">Crustacea</tp:taxon-name-part></tp:taxon-name> collected during the “Skeat” Expedition to the Malay Peninsula, together with a note on the genus <italic><tp:taxon-name><tp:taxon-name-part taxon-name-part-type="genus">Actaeopsis</tp:taxon-name-part></tp:taxon-name></italic>.</article-title><source>Proceedings of the Zoological Society of London</source><volume>69</volume>: <fpage>534</fpage>–<lpage>574</lpage>. <ext-link xlink:href="10.1111/j.1469-7998.1902.tb08187.x" ext-link-type="doi" xlink:type="simple">https://doi.org/10.1111/j.1469-7998.1902.tb08187.x</ext-link></mixed-citation></ref></ref-list></tp:taxon-treatment>
