# Supplementary material for: ﻿Molecular phylogeny and taxonomic position of Macrobrachiumlanchesteri (De Man, 1911), with descriptions of two new species from Thailand (Decapoda, Caridea, Palaemonidae)
Source: Zookeys. 2024 Jan 29;1190:163–93. doi: 10.3897/zookeys.1190.113898 (PMC10845147; doi:10.3897/zookeys.1190.113898)
Supplement: XML Treatment for Macrobrachium panhai [file zookeys.1190.113898-treatment2.xml]

<!DOCTYPE tp:taxon-treatment
  PUBLIC "-//TaxonX//DTD Taxonomic Treatment Publishing DTD v0 20100105//EN" "tax-treatment-NSO.dtd">
<tp:taxon-treatment xmlns:tp="http://www.plazi.org/taxpub"><tp:treatment-meta><kwd-group><label>Taxon classification</label><kwd>
                <named-content content-type="kingdom">Animalia</named-content>
              </kwd><kwd>
                <named-content content-type="order">Decapoda</named-content>
              </kwd><kwd>
                <named-content content-type="family">Palaemonidae</named-content>
              </kwd></kwd-group><mixed-citation publication-type="journal"><person-group><name><surname>Chaowvieng</surname><given-names>Apisara</given-names></name><name><surname>Sutcharit</surname><given-names>Chirasak</given-names></name><name><surname>Chanabun</surname><given-names>Ratmanee</given-names></name><name><surname>Srisonchai</surname><given-names>Ruttapon</given-names></name><name><surname>Jeratthitikul</surname><given-names>Ekgachai</given-names></name><name><surname>Siriwut</surname><given-names>Warut</given-names></name></person-group><article-title>﻿Molecular phylogeny and taxonomic position of <italic><tp:taxon-name><tp:taxon-name-part taxon-name-part-type="genus" reg="Macrobrachium">Macrobrachium</tp:taxon-name-part><tp:taxon-name-part taxon-name-part-type="species" reg="lanchesteri">lanchesteri</tp:taxon-name-part></tp:taxon-name></italic> (De Man, 1911), with descriptions of two new species from Thailand (<tp:taxon-name><tp:taxon-name-part taxon-name-part-type="order">Decapoda</tp:taxon-name-part></tp:taxon-name>, <tp:taxon-name><tp:taxon-name-part taxon-name-part-type="infraorder">Caridea</tp:taxon-name-part></tp:taxon-name>, <tp:taxon-name><tp:taxon-name-part taxon-name-part-type="family">Palaemonidae</tp:taxon-name-part></tp:taxon-name>)</article-title><source>Zookeys</source><day>29</day><month>01</month><year>2024</year><volume>1190</volume><fpage>163</fpage><lpage>193</lpage><pub-id pub-id-type="doi">10.3897/zookeys.1190.113898</pub-id></mixed-citation></tp:treatment-meta><tp:nomenclature><label>﻿</label><tp:taxon-name>
              <object-id xmlns:xlink="http://www.w3.org/1999/xlink" content-type="arpha" xlink:type="simple">FBC14CBB-8143-5781-A2ED-CECAF9DDB1B2</object-id>
              <tp:taxon-name-part taxon-name-part-type="genus" reg="Macrobrachium">Macrobrachium</tp:taxon-name-part>
              <tp:taxon-name-part taxon-name-part-type="species" reg="panhai">panhai</tp:taxon-name-part>
              <object-id xmlns:xlink="http://www.w3.org/1999/xlink" content-type="zoobank" xlink:type="simple">https://zoobank.org/42A0A555-C9CF-4DBF-B707-ED49A971F523</object-id>
            </tp:taxon-name><tp:taxon-authority>Chaowvieng &amp; Siriwut</tp:taxon-authority><tp:taxon-status xmlns:xlink="http://www.w3.org/1999/xlink" xlink:type="simple">sp. nov.</tp:taxon-status><xref ref-type="fig" rid="F3">Figs 3E</xref><xref ref-type="fig" rid="F5">, 5</xref></tp:nomenclature><tp:treatment-sec sec-type="material" id="SECID0EV2BI"><title>Material examined.</title><p><bold><italic>Holotype</italic>: Kanchanaburi</bold> • Ovigerous ♀ from Sri Nakarin Dam, Tha Kradan, Si Sawat; <named-content xmlns:xlink="http://www.w3.org/1999/xlink" content-type="dwc:verbatimCoordinates" xlink:type="simple"><named-content content-type="geo-json" specific-use="{&#34;type&#34;:&#34;Point&#34;,&#34;coordinates&#34;:[99.123528,14.403361]}" id="NCID0ED3BI" xlink:type="simple">14°24'12.1"N, 99°07'24.7"E</named-content></named-content>; <named-content xmlns:xlink="http://www.w3.org/1999/xlink" content-type="dwc:institutional_code" xlink:title="Chulalongkorn University Museum of Zoology, Bangkok, Thailand" xlink:href="http://grbio.org/institution/chulalongkorn-university-museum-natural-history" xlink:type="simple">CUMZ</named-content> MP00302. <bold><italic>Paratypes</italic></bold>: 7 ♀♀, 8 ovigerous, 6 ♂♂ from the same locality of holotype; <named-content xmlns:xlink="http://www.w3.org/1999/xlink" content-type="dwc:institutional_code" xlink:title="Mahidol University Museum of Natural History, Department of Biology, Faculty of Science, Mahidol University, Thailand" xlink:href="http://grbio.org/institution/mahidol-university" xlink:type="simple">MUMNH</named-content> MP00303.</p></tp:treatment-sec><tp:treatment-sec sec-type="material" id="SECID0ET3BI"><title>Additional material.</title><p><bold>Chiang Mai</bold> • 6 ♀♀, 6 ovigerous, Nong Han, San Sai; <named-content xmlns:xlink="http://www.w3.org/1999/xlink" content-type="dwc:verbatimCoordinates" xlink:type="simple"><named-content content-type="geo-json" specific-use="{&#34;type&#34;:&#34;Point&#34;,&#34;coordinates&#34;:[99.018250,18.895806]}" id="NCID0E53BI" xlink:type="simple">18°53'44.9"N, 99°01'05.7"E</named-content></named-content>; <named-content xmlns:xlink="http://www.w3.org/1999/xlink" content-type="dwc:institutional_code" xlink:title="Mahidol University Museum of Natural History, Department of Biology, Faculty of Science, Mahidol University, Thailand" xlink:href="http://grbio.org/institution/mahidol-university" xlink:type="simple">MUMNH</named-content> MP00304. • 1 ♀, Ping, Ki Lek, Mae Taeng; <named-content xmlns:xlink="http://www.w3.org/1999/xlink" content-type="dwc:verbatimCoordinates" xlink:type="simple"><named-content content-type="geo-json" specific-use="{&#34;type&#34;:&#34;Point&#34;,&#34;coordinates&#34;:[98.949944,19.076944]}" id="NCID0EK4BI" xlink:type="simple">19°04'37.0"N, 98°56'59.8"E</named-content></named-content>; <named-content xmlns:xlink="http://www.w3.org/1999/xlink" content-type="dwc:institutional_code" xlink:title="Mahidol University Museum of Natural History, Department of Biology, Faculty of Science, Mahidol University, Thailand" xlink:href="http://grbio.org/institution/mahidol-university" xlink:type="simple">MUMNH</named-content> MP00305. <bold>Nan</bold> • 1 ♀, Ban Na Bua, Nong Daeng, Mae Charim; <named-content xmlns:xlink="http://www.w3.org/1999/xlink" content-type="dwc:verbatimCoordinates" xlink:type="simple"><named-content content-type="geo-json" specific-use="{&#34;type&#34;:&#34;Point&#34;,&#34;coordinates&#34;:[101.011028,18.753556]}" id="NCID0EY4BI" xlink:type="simple">18°45'12.8"N, 101°00'39.7"E</named-content></named-content>; <named-content xmlns:xlink="http://www.w3.org/1999/xlink" content-type="dwc:institutional_code" xlink:title="Mahidol University Museum of Natural History, Department of Biology, Faculty of Science, Mahidol University, Thailand" xlink:href="http://grbio.org/institution/mahidol-university" xlink:type="simple">MUMNH</named-content> MP00306. <bold>Uttaradit</bold> • 1 ♂, Klong Tron, Ban Bueng Pra Kot, Thong Sang Khan; <named-content xmlns:xlink="http://www.w3.org/1999/xlink" content-type="dwc:verbatimCoordinates" xlink:type="simple"><named-content content-type="geo-json" specific-use="{&#34;type&#34;:&#34;Point&#34;,&#34;coordinates&#34;:[100.486194,17.594194]}" id="NCID0EG5BI" xlink:type="simple">17°35'39.1"N, 100°29'10.3"E</named-content></named-content>; <named-content xmlns:xlink="http://www.w3.org/1999/xlink" content-type="dwc:institutional_code" xlink:title="Mahidol University Museum of Natural History, Department of Biology, Faculty of Science, Mahidol University, Thailand" xlink:href="http://grbio.org/institution/mahidol-university" xlink:type="simple">MUMNH</named-content> MP00307. • 3 ♀♀, Klong Tron, Nam Khai, Nam Pat; <named-content xmlns:xlink="http://www.w3.org/1999/xlink" content-type="dwc:verbatimCoordinates" xlink:type="simple"><named-content content-type="geo-json" specific-use="{&#34;type&#34;:&#34;Point&#34;,&#34;coordinates&#34;:[100.537583,17.604250]}" id="NCID0ES5BI" xlink:type="simple">17°36'15.3"N, 100°32'15.3"E</named-content></named-content>; <named-content xmlns:xlink="http://www.w3.org/1999/xlink" content-type="dwc:institutional_code" xlink:title="Mahidol University Museum of Natural History, Department of Biology, Faculty of Science, Mahidol University, Thailand" xlink:href="http://grbio.org/institution/mahidol-university" xlink:type="simple">MUMNH</named-content> MP00308. <bold>Buengkan</bold> • 1 ♀, Klong Hi, Sang, Seka; <named-content xmlns:xlink="http://www.w3.org/1999/xlink" content-type="dwc:verbatimCoordinates" xlink:type="simple"><named-content content-type="geo-json" specific-use="{&#34;type&#34;:&#34;Point&#34;,&#34;coordinates&#34;:[103.953333,17.904972]}" id="NCID0EA6BI" xlink:type="simple">17°54'17.9"N, 103°57'12.0"E</named-content></named-content>; <named-content xmlns:xlink="http://www.w3.org/1999/xlink" content-type="dwc:institutional_code" xlink:title="Mahidol University Museum of Natural History, Department of Biology, Faculty of Science, Mahidol University, Thailand" xlink:href="http://grbio.org/institution/mahidol-university" xlink:type="simple">MUMNH</named-content> MP00351. <bold>Nong Khai</bold> • 2 ♀♀, Nam Suai, Song Hong, Mueang Nong Khai; <named-content xmlns:xlink="http://www.w3.org/1999/xlink" content-type="dwc:verbatimCoordinates" xlink:type="simple"><named-content content-type="geo-json" specific-use="{&#34;type&#34;:&#34;Point&#34;,&#34;coordinates&#34;:[102.850139,17.750306]}" id="NCID0EO6BI" xlink:type="simple">17°45'01.1"N, 102°51'00.5"E</named-content></named-content>; <named-content xmlns:xlink="http://www.w3.org/1999/xlink" content-type="dwc:institutional_code" xlink:title="Mahidol University Museum of Natural History, Department of Biology, Faculty of Science, Mahidol University, Thailand" xlink:href="http://grbio.org/institution/mahidol-university" xlink:type="simple">MUMNH</named-content> MP00309. <bold>Ubon Ratchathani</bold> • 1 ♀, 1 ovigerous, 2 ♂♂, Mekong River, Khong Chiam; <named-content xmlns:xlink="http://www.w3.org/1999/xlink" content-type="dwc:verbatimCoordinates" xlink:type="simple"><named-content content-type="geo-json" specific-use="{&#34;type&#34;:&#34;Point&#34;,&#34;coordinates&#34;:[105.498111,15.319528]}" id="NCID0E36BI" xlink:type="simple">15°19'10.3"N, 105°29'53.2"E</named-content></named-content>; <named-content xmlns:xlink="http://www.w3.org/1999/xlink" content-type="dwc:institutional_code" xlink:title="Mahidol University Museum of Natural History, Department of Biology, Faculty of Science, Mahidol University, Thailand" xlink:href="http://grbio.org/institution/mahidol-university" xlink:type="simple">MUMNH</named-content> MP00310. • 1 ♀, 1 ovigerous, Sae Hua Maew Waterfall, Nong Saeng Yai, Khong Chiam; <named-content xmlns:xlink="http://www.w3.org/1999/xlink" content-type="dwc:verbatimCoordinates" xlink:type="simple"><named-content content-type="geo-json" specific-use="{&#34;type&#34;:&#34;Point&#34;,&#34;coordinates&#34;:[105.400722,15.336722]}" id="NCID0EIACI" xlink:type="simple">15°20'12.2"N, 105°24'02.6"E</named-content></named-content>; <named-content xmlns:xlink="http://www.w3.org/1999/xlink" content-type="dwc:institutional_code" xlink:title="Mahidol University Museum of Natural History, Department of Biology, Faculty of Science, Mahidol University, Thailand" xlink:href="http://grbio.org/institution/mahidol-university" xlink:type="simple">MUMNH</named-content> MP00311. <bold>Phitsanulok</bold> • 6 ♀♀, 1 ♂, Ban Bo, Wang Nok Aen, Wang Thong; <named-content xmlns:xlink="http://www.w3.org/1999/xlink" content-type="dwc:verbatimCoordinates" xlink:type="simple"><named-content content-type="geo-json" specific-use="{&#34;type&#34;:&#34;Point&#34;,&#34;coordinates&#34;:[100.612000,16.853778]}" id="NCID0EWACI" xlink:type="simple">16°51'13.6"N, 100°36'43.2"E</named-content></named-content>; <named-content xmlns:xlink="http://www.w3.org/1999/xlink" content-type="dwc:institutional_code" xlink:title="Mahidol University Museum of Natural History, Department of Biology, Faculty of Science, Mahidol University, Thailand" xlink:href="http://grbio.org/institution/mahidol-university" xlink:type="simple">MUMNH</named-content> MP00312. <bold>Phetchabun</bold> • 1 ♀, Ang Kep Nam Nam Khuen Nam Lang, Wang Hin, Wang Pong; <named-content xmlns:xlink="http://www.w3.org/1999/xlink" content-type="dwc:verbatimCoordinates" xlink:type="simple"><named-content content-type="geo-json" specific-use="{&#34;type&#34;:&#34;Point&#34;,&#34;coordinates&#34;:[100.813389,16.422167]}" id="NCID0EEBCI" xlink:type="simple">16°25'19.8"N, 100°48'48.2"E</named-content></named-content>; <named-content xmlns:xlink="http://www.w3.org/1999/xlink" content-type="dwc:institutional_code" xlink:title="Mahidol University Museum of Natural History, Department of Biology, Faculty of Science, Mahidol University, Thailand" xlink:href="http://grbio.org/institution/mahidol-university" xlink:type="simple">MUMNH</named-content> MP00313. <bold>Nakhon Nayok</bold> • 2 ovigerous, Ban Na, Pa Kha, Ban Na; <named-content xmlns:xlink="http://www.w3.org/1999/xlink" content-type="dwc:verbatimCoordinates" xlink:type="simple"><named-content content-type="geo-json" specific-use="{&#34;type&#34;:&#34;Point&#34;,&#34;coordinates&#34;:[101.070472,14.286444]}" id="NCID0ESBCI" xlink:type="simple">14°17'11.2"N, 101°04'13.7"E</named-content></named-content>; <named-content xmlns:xlink="http://www.w3.org/1999/xlink" content-type="dwc:institutional_code" xlink:title="Mahidol University Museum of Natural History, Department of Biology, Faculty of Science, Mahidol University, Thailand" xlink:href="http://grbio.org/institution/mahidol-university" xlink:type="simple">MUMNH</named-content> MP00314. <bold>Suphan Buri</bold> • 10 ♀♀, 8 ovigerous, 4 ♂♂, Ban Chara Mai, Ban Kong, U Thong; <named-content xmlns:xlink="http://www.w3.org/1999/xlink" content-type="dwc:verbatimCoordinates" xlink:type="simple"><named-content content-type="geo-json" specific-use="{&#34;type&#34;:&#34;Point&#34;,&#34;coordinates&#34;:[99.867972,14.580833]}" id="NCID0EACCI" xlink:type="simple">14°34'51.0"N, 99°52'04.7"E</named-content></named-content>; <named-content xmlns:xlink="http://www.w3.org/1999/xlink" content-type="dwc:institutional_code" xlink:title="Mahidol University Museum of Natural History, Department of Biology, Faculty of Science, Mahidol University, Thailand" xlink:href="http://grbio.org/institution/mahidol-university" xlink:type="simple">MUMNH</named-content> MP00315. <bold>Sa Kaeo</bold> • 1 ovigerous, Huai Yang, Ta Phraya; <named-content xmlns:xlink="http://www.w3.org/1999/xlink" content-type="dwc:verbatimCoordinates" xlink:type="simple"><named-content content-type="geo-json" specific-use="{&#34;type&#34;:&#34;Point&#34;,&#34;coordinates&#34;:[102.643611,14.012917]}" id="NCID0EOCCI" xlink:type="simple">14°00'46.5"N, 102°38'37.0"E</named-content></named-content>; <named-content xmlns:xlink="http://www.w3.org/1999/xlink" content-type="dwc:institutional_code" xlink:title="Mahidol University Museum of Natural History, Department of Biology, Faculty of Science, Mahidol University, Thailand" xlink:href="http://grbio.org/institution/mahidol-university" xlink:type="simple">MUMNH</named-content> MP00316. <bold>Chachoengsao</bold> • 2 ♀♀, 3 ovigerous, Nong Prue Mai Kaeo, Wang Yen, Plaeng Yao; <named-content xmlns:xlink="http://www.w3.org/1999/xlink" content-type="dwc:verbatimCoordinates" xlink:type="simple"><named-content content-type="geo-json" specific-use="{&#34;type&#34;:&#34;Point&#34;,&#34;coordinates&#34;:[101.295556,13.558750]}" id="NCID0E3CCI" xlink:type="simple">13°33'31.5"N, 101°17'44.0"E</named-content></named-content>; <named-content xmlns:xlink="http://www.w3.org/1999/xlink" content-type="dwc:institutional_code" xlink:title="Mahidol University Museum of Natural History, Department of Biology, Faculty of Science, Mahidol University, Thailand" xlink:href="http://grbio.org/institution/mahidol-university" xlink:type="simple">MUMNH</named-content> MP00317. <bold>Rayong</bold> • 12 ovigerous, Khao Chuk, Kong Din, Klaeng; <named-content xmlns:xlink="http://www.w3.org/1999/xlink" content-type="dwc:verbatimCoordinates" xlink:type="simple"><named-content content-type="geo-json" specific-use="{&#34;type&#34;:&#34;Point&#34;,&#34;coordinates&#34;:[101.770000,12.858889]}" id="NCID0EKDCI" xlink:type="simple">12°51'32.0"N, 101°46'12.0"E</named-content></named-content>; <named-content xmlns:xlink="http://www.w3.org/1999/xlink" content-type="dwc:institutional_code" xlink:title="Mahidol University Museum of Natural History, Department of Biology, Faculty of Science, Mahidol University, Thailand" xlink:href="http://grbio.org/institution/mahidol-university" xlink:type="simple">MUMNH</named-content> MP00318. • 7 ♀♀, 11 ovigerous, 12 ♂♂, Koh Phasuk, Makham, Makham, Chanthaburi; <named-content xmlns:xlink="http://www.w3.org/1999/xlink" content-type="dwc:institutional_code" xlink:title="Mahidol University Museum of Natural History, Department of Biology, Faculty of Science, Mahidol University, Thailand" xlink:href="http://grbio.org/institution/mahidol-university" xlink:type="simple">MUMNH</named-content> MP00319. <bold>Trat</bold> • 1 ♀, 2 ovigerous, Huai Raeng, Dan Chumphon, Bo Rai;<named-content xmlns:xlink="http://www.w3.org/1999/xlink" content-type="dwc:verbatimCoordinates" xlink:type="simple"><named-content content-type="geo-json" specific-use="{&#34;type&#34;:&#34;Point&#34;,&#34;coordinates&#34;:[102.654194,12.396778]}" id="NCID0E3DCI" xlink:type="simple">12°23'48.4"N, 102°39'15.1"E</named-content></named-content>; <named-content xmlns:xlink="http://www.w3.org/1999/xlink" content-type="dwc:institutional_code" xlink:title="Mahidol University Museum of Natural History, Department of Biology, Faculty of Science, Mahidol University, Thailand" xlink:href="http://grbio.org/institution/mahidol-university" xlink:type="simple">MUMNH</named-content> MP00320. • 1 ♀, 2 ovigerous, Ang Kep Nam Dan Chumphon, Dan Chumphon, Bo Rai; <named-content xmlns:xlink="http://www.w3.org/1999/xlink" content-type="dwc:verbatimCoordinates" xlink:type="simple"><named-content content-type="geo-json" specific-use="{&#34;type&#34;:&#34;Point&#34;,&#34;coordinates&#34;:[102.640167,12.462611]}" id="NCID0EIECI" xlink:type="simple">12°27'45.4"N, 102°38'24.6"E</named-content></named-content>; <named-content xmlns:xlink="http://www.w3.org/1999/xlink" content-type="dwc:institutional_code" xlink:title="Mahidol University Museum of Natural History, Department of Biology, Faculty of Science, Mahidol University, Thailand" xlink:href="http://grbio.org/institution/mahidol-university" xlink:type="simple">MUMNH</named-content> MP00321. <bold>Phetburi</bold> • 1 ♂, Klong Prachan, Yang Nam Klat Tai, Nong Ya Plong; <named-content xmlns:xlink="http://www.w3.org/1999/xlink" content-type="dwc:verbatimCoordinates" xlink:type="simple"><named-content content-type="geo-json" specific-use="{&#34;type&#34;:&#34;Point&#34;,&#34;coordinates&#34;:[99.722986,13.109242]}" id="NCID0EWECI" xlink:type="simple">13°06'33.27"N, 99°43'22.75"E</named-content></named-content>; <named-content xmlns:xlink="http://www.w3.org/1999/xlink" content-type="dwc:institutional_code" xlink:title="Mahidol University Museum of Natural History, Department of Biology, Faculty of Science, Mahidol University, Thailand" xlink:href="http://grbio.org/institution/mahidol-university" xlink:type="simple">MUMNH</named-content> MP00322.</p></tp:treatment-sec><tp:treatment-sec sec-type="diagnosis" id="SECID0E6ECI"><title>Diagnosis.</title><p>Rostrum straight proximally and slightly upward distally. Rostrum length reaching beyond end of antennular peduncle and exceeding the scaphocerite. Rostral formula: 8–12/3–6 teeth including two or three distal teeth with small gap separate from rest. Carapace smooth. Epistome bilobed. First pereiopods reaching end of scaphocerite. Second pereiopods thin and long, similar in form and equals in length, exceeding scaphocerite. Fingers covered with scattered setae, slightly shorter than palm. Translucent razor edge present anteriorly between fingers and no teeth on inner side of cutting edges. Carpus cylindrical shape and articulation margin expanded. Carpus 1.5× longer than chela. Merus subcylindrical. Carpus 1.5× longer than merus. Third pereiopods thin and long, reaching end of scaphocerite. Dactylus curved distally with short setae. Propodus 2× longer than dactylus. Propodus with three or four pairs of spines and fine setae present scarcely on articulation margin. Propodus 2× longer than carpus. Sixth to eighth thoracic sternites smooth. First and second pleonal sternites with small median process or smooth. Third and fourth pleonal sternites smooth. Fifth pleonal sternite with triangular ridge. Uropodal diaeresis with inner movable spine slightly longer than outer angle.</p></tp:treatment-sec><tp:treatment-sec sec-type="description" id="SECID0EEFCI"><title>Composite description</title><p><bold>(holotype in parentheses). <italic>Rostrum</italic></bold> (Fig. <xref ref-type="fig" rid="F5">5B</xref>). Straight or proximal convex and slightly distal upward. Rostrum length exceeding end of antennular peduncle and slightly exceeding scaphocerite (<abbrev xmlns:xlink="http://www.w3.org/1999/xlink" xlink:title="rostrum length" id="ABBRID0ESFCI" xlink:type="simple">rl</abbrev> 7.32 mm). Dorsal margin with 8–12 (10) teeth including two or three (3) teeth distally with small gap from rest. Postorbital margin with one or two (1) teeth, reaching one-third of carapace length. First dorsal tooth positioned slightly behind hepatic spine. Ventral margin with 3–6 (4) teeth, starting from middle to distal margin. Short setae present between rostral teeth.</p><fig id="F5" position="float" orientation="portrait"><object-id xmlns:xlink="http://www.w3.org/1999/xlink" content-type="doi" xlink:type="simple">10.3897/zookeys.1190.113898.figure5</object-id><object-id xmlns:xlink="http://www.w3.org/1999/xlink" content-type="arpha" xlink:type="simple">E4446B35-A004-5372-912D-C24C11A2F24C</object-id><label>Figure 5.</label><caption><p>Morphological characteristics of <italic><tp:taxon-name><tp:taxon-name-part taxon-name-part-type="genus" reg="Macrobrachium">Macrobrachium</tp:taxon-name-part><tp:taxon-name-part taxon-name-part-type="species" reg="panhai">panhai</tp:taxon-name-part></tp:taxon-name></italic> sp. nov. (<bold>A, F</bold> ovigerous female paratype <named-content xmlns:xlink="http://www.w3.org/1999/xlink" content-type="dwc:institutional_code" xlink:title="Mahidol University Museum of Natural History, Department of Biology, Faculty of Science, Mahidol University, Thailand" xlink:href="http://grbio.org/institution/mahidol-university" xlink:type="simple">MUMNH</named-content> MP00303 <bold>B–E, G–H</bold> ovigerous female holotype <named-content xmlns:xlink="http://www.w3.org/1999/xlink" content-type="dwc:institutional_code" xlink:title="Chulalongkorn University Museum of Zoology, Bangkok, Thailand" xlink:href="http://grbio.org/institution/chulalongkorn-university-museum-natural-history" xlink:type="simple">CUMZ</named-content> MP00302) <bold>A</bold> lateral view <bold>B</bold> carapace <bold>C</bold> epistome <bold>D</bold> second pereiopod <bold>E</bold> teeth between fingers <bold>F</bold> third pereiopod <bold>G</bold> uropod and <bold>H</bold> movable spine at uropodal diaeresis. Scale bars: 1 mm.</p></caption><graphic xmlns:xlink="http://www.w3.org/1999/xlink" xlink:href="zookeys-1190-163_article-113898__-g005.jpg" position="float" orientation="portrait" xlink:type="simple" id="oo_974857.jpg"><uri content-type="original_file" xlink:type="simple">https://binary.pensoft.net/fig/974857</uri></graphic></fig><p><bold><italic>Cephalon</italic></bold> (Fig. <xref ref-type="fig" rid="F5">5B</xref>). Eye well developed. Ocular beak without laterally expanded tip. Cornea longer and broader than stalk. Postantennular carapace margin rounded. Cornea osculum longer than stalk. Antennular peduncle longer than wide, with fine setae. Basal segment short, second segment shorter than third segment. Stylocerite projection sharp, reaching beyond basal segment. Antennal spine sharp, situated below orbital margin. Hepatic spine slightly larger than antennal spine, positioned posteriorly and lower than antennal spine. Scaphocerite with straight margin, distolateral tooth sharp and not reaching end of lamella. Epistome bilobed (Fig. <xref ref-type="fig" rid="F5">5C</xref>). Branchiostegal suture beginning at carapace margin to behind hepatic spine. Carapace surface smooth (<abbrev xmlns:xlink="http://www.w3.org/1999/xlink" xlink:title="carapace length" id="ABBRID0EZHCI" xlink:type="simple">cl</abbrev> 5.76 mm).</p><p><bold><italic>First pereiopods.</italic></bold> Thin and long, reaching end of scaphocerite. Fingers as long as palm, tips with fine setae. Series of setae present on anterior inner part of palm. Carpus slightly longer than merus. Distal articulation of carpus with series of fine setae. Ischium shorter than merus. Scattered setae present on all segments.</p><p><bold><italic>Second pereiopods</italic></bold> (Fig. <xref ref-type="fig" rid="F5">5D</xref>). Thin and long, similar in form and exceeding scaphocerite. Fingers subcylindrical covered with scattered setae. Palm 1.1–1.5× longer than fingers (<abbrev xmlns:xlink="http://www.w3.org/1999/xlink" xlink:title="finger" id="ABBRID0EPICI" xlink:type="simple">Fin</abbrev> 1.06: <abbrev xmlns:xlink="http://www.w3.org/1999/xlink" xlink:title="palm" id="ABBRID0ETICI" xlink:type="simple">Pal</abbrev> 1.39 mm). Fingers with translucent razor edges present anteriorly and cutting edge between fingers smooth. Tip of fingers crossed and covered by fine setae (Fig. <xref ref-type="fig" rid="F5">5E</xref>). Carpus cylindrical shape and articulation margin expanded. Carpus 1.2–2× longer than chela (<abbrev xmlns:xlink="http://www.w3.org/1999/xlink" xlink:title="chela" id="ABBRID0E2ICI" xlink:type="simple">Che</abbrev> 2.45: <abbrev xmlns:xlink="http://www.w3.org/1999/xlink" xlink:title="carpus" id="ABBRID0E6ICI" xlink:type="simple">Car</abbrev> 4.22 mm). Merus subcylindrical. Carpus 1.2–1.7× longer than merus (<abbrev xmlns:xlink="http://www.w3.org/1999/xlink" xlink:title="merus" id="ABBRID0EDJCI" xlink:type="simple">Mer</abbrev> 2.85: <abbrev xmlns:xlink="http://www.w3.org/1999/xlink" xlink:title="carpus" id="ABBRID0EHJCI" xlink:type="simple">Car</abbrev> 4.22 mm). Ischium as long as merus. Scattered short setae present on all segments.</p><p><bold><italic>Third pereiopods</italic></bold> (Fig. <xref ref-type="fig" rid="F5">5F</xref>). Thin and slender, reaching end of scaphocerite. Dactylus short and curved distally. Propodus 2× longer than dactylus. Propodus with three or four pairs of spines along inferior-lateral margin and fine setae at distal articulation, 2× longer than carpus. Ischium shorter than carpus. Scattered short setae present on all segments.</p><p><bold><italic>Fourth and fifth pereiopods.</italic></bold> Long and slender, exceeding scaphocerite. Propodus of fourth pereiopods with 3–6 (4) pairs of spines distributed along its length, 2.5× longer than dactylus. Propodus as long as merus. Ischium shorter than merus. Propodus with fine setae at distal articulation. Scattered short setae present on all segments. Propodus of fifth pereiopods with 4–8 pairs of spines distributed along its length and fine setae at distal articulation. Propodus 2.5× longer than carpus. Propodus as long as merus. Scattered short setae present on all segments.</p><p><bold><italic>Thoracic sternum.</italic></bold> Fourth and fifth thoracic sternites with moderately transverse plate without median process, and seventh thoracic sternite smooth. Eighth thoracic sternite usually smooth.</p><p><bold><italic>Pleon.</italic></bold> Smooth. All pleonal sternites with transverse ridges. First and second pleonal sternites with or without small median processes. Third and fourth pleonal sternites smooth. Fifth pleonal sternite with triangular ridge. Preanal carina present, obtuse ridge developed without spine or setae. Ventral margin of pleural tergum with small setae.</p><p><bold><italic>Telson</italic></bold> (Fig. <xref ref-type="fig" rid="F5">5G</xref>). Tapered posteriorly, protruding point on middle margin with lateral spines and few fine setae. Inner spines longer than outer spines. Dorsal surface with two pairs of small spines, similar in size.</p><p><bold><italic>Uropods</italic></bold> (Fig. <xref ref-type="fig" rid="F5">5G</xref>). Uropodal diaeresis with inner movable spine, as long as or slightly longer than outer angle. Exopods longer than endopods.</p></tp:treatment-sec><tp:treatment-sec sec-type="etymology" id="SECID0EBLCI"><title>Etymology.</title><p>The specific name <italic>panhai</italic> is dedicated to Prof. Dr. Somsak Panha, a taxonomist from Faculty of Science, Chulalongkorn University, Thailand well known for his remarkable contributions and endorsement to the study of invertebrate fauna in Thailand.</p></tp:treatment-sec><tp:treatment-sec sec-type="distribution" id="SECID0ERLCI"><title>Distribution.</title><p>This species is distributed in the Chao Phraya and Mekong River Basins, Thailand.</p></tp:treatment-sec><tp:treatment-sec sec-type="remarks" id="SECID0EWLCI"><title>Remarks.</title><p><italic><tp:taxon-name><tp:taxon-name-part taxon-name-part-type="genus" reg="Macrobrachium">Macrobrachium</tp:taxon-name-part><tp:taxon-name-part taxon-name-part-type="species" reg="panhai">panhai</tp:taxon-name-part></tp:taxon-name></italic> sp. nov. differs from <italic><tp:taxon-name><tp:taxon-name-part taxon-name-part-type="genus" reg="Macrobrachium">M.</tp:taxon-name-part><tp:taxon-name-part taxon-name-part-type="species" reg="lanchesteri">lanchesteri</tp:taxon-name-part></tp:taxon-name></italic> s. str. due to having the rostral formula with 8–12/3–6 teeth (vs 6–10/1–6 teeth in <italic><tp:taxon-name><tp:taxon-name-part taxon-name-part-type="genus" reg="Macrobrachium">M.</tp:taxon-name-part><tp:taxon-name-part taxon-name-part-type="species" reg="lanchesteri">lanchesteri</tp:taxon-name-part></tp:taxon-name></italic>). Movable spine at uropodal diaeresis is slightly longer than outer angle (vs movable spine is shorter in <italic><tp:taxon-name><tp:taxon-name-part taxon-name-part-type="genus" reg="Macrobrachium">M.</tp:taxon-name-part><tp:taxon-name-part taxon-name-part-type="species" reg="lanchesteri">lanchesteri</tp:taxon-name-part></tp:taxon-name></italic>). Third propodus has 3–6 pairs of spines (vs 4–8 pairs of spines in <italic><tp:taxon-name><tp:taxon-name-part taxon-name-part-type="genus" reg="Macrobrachium">M.</tp:taxon-name-part><tp:taxon-name-part taxon-name-part-type="species" reg="lanchesteri">lanchesteri</tp:taxon-name-part></tp:taxon-name></italic>). The teeth between fingers of second pereiopods are absent (vs 1 or 2 teeth on fixed and movable finger in <italic><tp:taxon-name><tp:taxon-name-part taxon-name-part-type="genus" reg="Macrobrachium">M.</tp:taxon-name-part><tp:taxon-name-part taxon-name-part-type="species" reg="lanchesteri">lanchesteri</tp:taxon-name-part></tp:taxon-name></italic>). The ratio between rostrum and carapace length is 0.89–1.53 (vs 0.78–1.14 in <italic><tp:taxon-name><tp:taxon-name-part taxon-name-part-type="genus" reg="Macrobrachium">M.</tp:taxon-name-part><tp:taxon-name-part taxon-name-part-type="species" reg="lanchesteri">lanchesteri</tp:taxon-name-part></tp:taxon-name></italic>) and the ratio between chela and carpus is 1.2–2.08 (vs 1.15–1.72 in <italic><tp:taxon-name><tp:taxon-name-part taxon-name-part-type="genus" reg="Macrobrachium">M.</tp:taxon-name-part><tp:taxon-name-part taxon-name-part-type="species" reg="lanchesteri">lanchesteri</tp:taxon-name-part></tp:taxon-name></italic>). <italic><tp:taxon-name><tp:taxon-name-part taxon-name-part-type="genus" reg="Macrobrachium">M.</tp:taxon-name-part><tp:taxon-name-part taxon-name-part-type="species" reg="panhai">panhai</tp:taxon-name-part></tp:taxon-name></italic> sp. nov. occasionally co-exists with <italic><tp:taxon-name><tp:taxon-name-part taxon-name-part-type="genus" reg="Macrobrachium">M.</tp:taxon-name-part><tp:taxon-name-part taxon-name-part-type="species" reg="lanchesteri">lanchesteri</tp:taxon-name-part></tp:taxon-name></italic> in the Chao Phraya and Mekong River Basins.</p><p>This new species also differs from <italic><tp:taxon-name><tp:taxon-name-part taxon-name-part-type="genus" reg="Macrobrachium">M.</tp:taxon-name-part><tp:taxon-name-part taxon-name-part-type="species" reg="peguense">peguense</tp:taxon-name-part></tp:taxon-name></italic> sensu <xref ref-type="bibr" rid="B76">Tiwari (1952)</xref> by processes of rostral formula 8–12/3–6 teeth (vs 6–9/2–4 teeth in <italic><tp:taxon-name><tp:taxon-name-part taxon-name-part-type="genus" reg="Macrobrachium">M.</tp:taxon-name-part><tp:taxon-name-part taxon-name-part-type="species" reg="peguense">peguense</tp:taxon-name-part></tp:taxon-name></italic>). Second pereiopods had palms shorter than half of carpus (vs palm slightly more than half of carpus in <italic><tp:taxon-name><tp:taxon-name-part taxon-name-part-type="genus" reg="Macrobrachium">M.</tp:taxon-name-part><tp:taxon-name-part taxon-name-part-type="species" reg="peguense">peguense</tp:taxon-name-part></tp:taxon-name></italic>). Propodus of third pereiopods are 2× longer than dactylus (vs 3 in <italic><tp:taxon-name><tp:taxon-name-part taxon-name-part-type="genus" reg="Macrobrachium">M.</tp:taxon-name-part><tp:taxon-name-part taxon-name-part-type="species" reg="peguense">peguense</tp:taxon-name-part></tp:taxon-name></italic>). Dorsal surface of telson is without depression (vs longitudinal depression in <italic><tp:taxon-name><tp:taxon-name-part taxon-name-part-type="genus" reg="Macrobrachium">M.</tp:taxon-name-part><tp:taxon-name-part taxon-name-part-type="species" reg="peguense">peguense</tp:taxon-name-part></tp:taxon-name></italic>). Movable spine at uropodal diaeresis is slightly longer than outer angle (vs movable spine is shorter in <italic><tp:taxon-name><tp:taxon-name-part taxon-name-part-type="genus" reg="Macrobrachium">M.</tp:taxon-name-part><tp:taxon-name-part taxon-name-part-type="species" reg="peguense">peguense</tp:taxon-name-part></tp:taxon-name></italic>). <xref ref-type="bibr" rid="B1">Cai and Ng (2002)</xref> also mentioned that the egg size can be used to distinguish <italic><tp:taxon-name><tp:taxon-name-part taxon-name-part-type="genus" reg="Macrobrachium">M.</tp:taxon-name-part><tp:taxon-name-part taxon-name-part-type="species" reg="peguense">peguense</tp:taxon-name-part></tp:taxon-name></italic> and <italic><tp:taxon-name><tp:taxon-name-part taxon-name-part-type="genus" reg="Macrobrachium">M.</tp:taxon-name-part><tp:taxon-name-part taxon-name-part-type="species" reg="lanchesteri">lanchesteri</tp:taxon-name-part></tp:taxon-name></italic> group (1.15–1.5 × 1.6–2.1 mm and 0.6–0.7 × 0.8–1 mm, respectively). Currently, the distribution range of <italic><tp:taxon-name><tp:taxon-name-part taxon-name-part-type="genus" reg="Macrobrachium">M.</tp:taxon-name-part><tp:taxon-name-part taxon-name-part-type="species" reg="peguense">peguense</tp:taxon-name-part></tp:taxon-name></italic> was found only from Myanmar.</p></tp:treatment-sec><tp:treatment-sec><!--Section generated to contain objects referenced in tp:taxon-treatment.--><fig id="F3" position="float" orientation="portrait"><object-id xmlns:xlink="http://www.w3.org/1999/xlink" content-type="doi" xlink:type="simple">10.3897/zookeys.1190.113898.figure3</object-id><object-id xmlns:xlink="http://www.w3.org/1999/xlink" content-type="arpha" xlink:type="simple">76AF4CBA-DAF3-5A7B-B144-9D0CF775BF74</object-id><label>Figure 3.</label><caption><p>Living habit of specimens of three <italic><tp:taxon-name><tp:taxon-name-part taxon-name-part-type="genus" reg="Macrobrachium">Macrobrachium</tp:taxon-name-part></tp:taxon-name></italic> species <bold>A, B</bold><italic><tp:taxon-name><tp:taxon-name-part taxon-name-part-type="genus" reg="Macrobrachium">M.</tp:taxon-name-part><tp:taxon-name-part taxon-name-part-type="species" reg="lanchesteri">lanchesteri</tp:taxon-name-part></tp:taxon-name></italic> from Bang Khiat, Singhanakhon, Songkhla, Thailand <bold>C, D</bold><italic><tp:taxon-name><tp:taxon-name-part taxon-name-part-type="genus" reg="Macrobrachium">M.</tp:taxon-name-part><tp:taxon-name-part taxon-name-part-type="species" reg="rostrolevatus">rostrolevatus</tp:taxon-name-part></tp:taxon-name></italic> sp. nov. from Bueng Khong Long, Bueng Kan, Thailand <bold>E</bold><italic><tp:taxon-name><tp:taxon-name-part taxon-name-part-type="genus" reg="Macrobrachium">M.</tp:taxon-name-part><tp:taxon-name-part taxon-name-part-type="species" reg="panhai">panhai</tp:taxon-name-part></tp:taxon-name></italic> sp. nov. from Sri Nakarin Dam, Tha Kradan, Si Sawat, Kanchanaburi, Thailand. Scale bars: 1 cm.</p></caption><graphic xmlns:xlink="http://www.w3.org/1999/xlink" xlink:href="zookeys-1190-163_article-113898__-g003.jpg" position="float" orientation="portrait" xlink:type="simple" id="oo_974855.jpg"><uri content-type="original_file" xlink:type="simple">https://binary.pensoft.net/fig/974855</uri></graphic></fig></tp:treatment-sec><ref-list><ref id="B76"><mixed-citation xmlns:xlink="http://www.w3.org/1999/xlink" xlink:type="simple"><person-group><name name-style="western"><surname>Tiwari</surname><given-names>KK</given-names></name></person-group> (<year>1952</year>) <article-title>Diagnosis of new species and subspecies of the genus <italic><tp:taxon-name><tp:taxon-name-part taxon-name-part-type="genus">Palaemon</tp:taxon-name-part></tp:taxon-name></italic> Fabricius (<tp:taxon-name><tp:taxon-name-part taxon-name-part-type="subphylum">Crustacea</tp:taxon-name-part></tp:taxon-name>: <tp:taxon-name><tp:taxon-name-part taxon-name-part-type="order">Decapoda</tp:taxon-name-part></tp:taxon-name>).</article-title><source>Annals &amp; Magazine of Natural History</source><volume>12</volume>(<issue>49</issue>): <fpage>27</fpage>–<lpage>32</lpage>. <ext-link xlink:href="10.1080/00222935208654260" ext-link-type="doi" xlink:type="simple">https://doi.org/10.1080/00222935208654260</ext-link></mixed-citation></ref><ref id="B1"><mixed-citation xmlns:xlink="http://www.w3.org/1999/xlink" xlink:type="simple"><person-group><name name-style="western"><surname>Cai</surname><given-names>Y</given-names></name><name name-style="western"><surname>Ng</surname><given-names>PKL</given-names></name></person-group> (<year>2002</year>) <article-title>The freshwater palaemonid prawns (<tp:taxon-name><tp:taxon-name-part taxon-name-part-type="subphylum">Crustacea</tp:taxon-name-part></tp:taxon-name>: <tp:taxon-name><tp:taxon-name-part taxon-name-part-type="order">Decapoda</tp:taxon-name-part></tp:taxon-name>: <tp:taxon-name><tp:taxon-name-part taxon-name-part-type="infraorder">Caridea</tp:taxon-name-part></tp:taxon-name>) of Myanmar.</article-title><source>Hydrobiologia</source><volume>487</volume>(<issue>1</issue>): <fpage>59</fpage>–<lpage>83</lpage>. <ext-link xlink:href="10.1023/A:1022991224381" ext-link-type="doi" xlink:type="simple">https://doi.org/10.1023/A:1022991224381</ext-link></mixed-citation></ref></ref-list></tp:taxon-treatment>
