# Supplementary material for: ﻿Molecular phylogeny and taxonomic position of Macrobrachiumlanchesteri (De Man, 1911), with descriptions of two new species from Thailand (Decapoda, Caridea, Palaemonidae)
Source: Zookeys. 2024 Jan 29;1190:163–93. doi: 10.3897/zookeys.1190.113898 (PMC10845147; doi:10.3897/zookeys.1190.113898)
Supplement: XML Treatment for Macrobrachium rostrolevatus [file zookeys.1190.113898-treatment3.xml]

<!DOCTYPE tp:taxon-treatment
  PUBLIC "-//TaxonX//DTD Taxonomic Treatment Publishing DTD v0 20100105//EN" "tax-treatment-NSO.dtd">
<tp:taxon-treatment xmlns:tp="http://www.plazi.org/taxpub"><tp:treatment-meta><kwd-group><label>Taxon classification</label><kwd>
                <named-content content-type="kingdom">Animalia</named-content>
              </kwd><kwd>
                <named-content content-type="order">Decapoda</named-content>
              </kwd><kwd>
                <named-content content-type="family">Palaemonidae</named-content>
              </kwd></kwd-group><mixed-citation publication-type="journal"><person-group><name><surname>Chaowvieng</surname><given-names>Apisara</given-names></name><name><surname>Sutcharit</surname><given-names>Chirasak</given-names></name><name><surname>Chanabun</surname><given-names>Ratmanee</given-names></name><name><surname>Srisonchai</surname><given-names>Ruttapon</given-names></name><name><surname>Jeratthitikul</surname><given-names>Ekgachai</given-names></name><name><surname>Siriwut</surname><given-names>Warut</given-names></name></person-group><article-title>﻿Molecular phylogeny and taxonomic position of <italic><tp:taxon-name><tp:taxon-name-part taxon-name-part-type="genus" reg="Macrobrachium">Macrobrachium</tp:taxon-name-part><tp:taxon-name-part taxon-name-part-type="species" reg="lanchesteri">lanchesteri</tp:taxon-name-part></tp:taxon-name></italic> (De Man, 1911), with descriptions of two new species from Thailand (<tp:taxon-name><tp:taxon-name-part taxon-name-part-type="order">Decapoda</tp:taxon-name-part></tp:taxon-name>, <tp:taxon-name><tp:taxon-name-part taxon-name-part-type="infraorder">Caridea</tp:taxon-name-part></tp:taxon-name>, <tp:taxon-name><tp:taxon-name-part taxon-name-part-type="family">Palaemonidae</tp:taxon-name-part></tp:taxon-name>)</article-title><source>Zookeys</source><day>29</day><month>01</month><year>2024</year><volume>1190</volume><fpage>163</fpage><lpage>193</lpage><pub-id pub-id-type="doi">10.3897/zookeys.1190.113898</pub-id></mixed-citation></tp:treatment-meta><tp:nomenclature><label>﻿</label><tp:taxon-name>
              <object-id xmlns:xlink="http://www.w3.org/1999/xlink" content-type="arpha" xlink:type="simple">0B215504-B011-5117-BDFB-FA9D09A288EC</object-id>
              <tp:taxon-name-part taxon-name-part-type="genus" reg="Macrobrachium">Macrobrachium</tp:taxon-name-part>
              <tp:taxon-name-part taxon-name-part-type="species" reg="rostrolevatus">rostrolevatus</tp:taxon-name-part>
              <object-id xmlns:xlink="http://www.w3.org/1999/xlink" content-type="zoobank" xlink:type="simple">https://zoobank.org/58FE013B-93A1-43A0-9A96-7F45FBD759F9</object-id>
            </tp:taxon-name><tp:taxon-authority>Chaowvieng &amp; Siriwut</tp:taxon-authority><tp:taxon-status xmlns:xlink="http://www.w3.org/1999/xlink" xlink:type="simple">sp. nov.</tp:taxon-status><xref ref-type="fig" rid="F3">Figs 3C, D</xref><xref ref-type="fig" rid="F6">, 6</xref></tp:nomenclature><tp:treatment-sec sec-type="material" id="SECID0EJUCI"><title>Material examined.</title><p><bold><italic>Holotype</italic>: Bueng Kan</bold> • Ovigerous ♀ from Bueng Khong Long; <named-content xmlns:xlink="http://www.w3.org/1999/xlink" content-type="dwc:verbatimCoordinates" xlink:type="simple"><named-content content-type="geo-json" specific-use="{&#34;type&#34;:&#34;Point&#34;,&#34;coordinates&#34;:[104.018583,17.999750]}" id="NCID0EXUCI" xlink:type="simple">17°59'59.1"N, 104°01'06.9"E</named-content></named-content>; <named-content xmlns:xlink="http://www.w3.org/1999/xlink" content-type="dwc:institutional_code" xlink:title="Chulalongkorn University Museum of Zoology, Bangkok, Thailand" xlink:href="http://grbio.org/institution/chulalongkorn-university-museum-natural-history" xlink:type="simple">CUMZ</named-content> MP00323. <bold><italic>Paratypes</italic></bold>: 10 ♀♀, 13 ovigerous, 7 ♂♂ from the same locality of holotype; <named-content xmlns:xlink="http://www.w3.org/1999/xlink" content-type="dwc:institutional_code" xlink:title="Mahidol University Museum of Natural History, Department of Biology, Faculty of Science, Mahidol University, Thailand" xlink:href="http://grbio.org/institution/mahidol-university" xlink:type="simple">MUMNH</named-content> MP00324.</p></tp:treatment-sec><tp:treatment-sec sec-type="material" id="SECID0EHVCI"><title>Additional material.</title><p><bold>Nong Khai</bold> • 3 ♀♀, 2 ♂♂, Nam Suai, Song Hong, Mueang Nong Khai; <named-content xmlns:xlink="http://www.w3.org/1999/xlink" content-type="dwc:verbatimCoordinates" xlink:type="simple"><named-content content-type="geo-json" specific-use="{&#34;type&#34;:&#34;Point&#34;,&#34;coordinates&#34;:[102.850139,17.750306]}" id="NCID0ESVCI" xlink:type="simple">17°45'01.1"N, 102°51'00.5"E</named-content></named-content>; <named-content xmlns:xlink="http://www.w3.org/1999/xlink" content-type="dwc:institutional_code" xlink:title="Mahidol University Museum of Natural History, Department of Biology, Faculty of Science, Mahidol University, Thailand" xlink:href="http://grbio.org/institution/mahidol-university" xlink:type="simple">MUMNH</named-content> MP00325. <bold>Udon Thani</bold> • 10 ♀♀, 4 ovigerous, 2 ♂♂, Si Charoen, Ban That, Phen; <named-content xmlns:xlink="http://www.w3.org/1999/xlink" content-type="dwc:verbatimCoordinates" xlink:type="simple"><named-content content-type="geo-json" specific-use="{&#34;type&#34;:&#34;Point&#34;,&#34;coordinates&#34;:[102.849278,17.713250]}" id="NCID0EAWCI" xlink:type="simple">17°42'47.7"N, 102°50'57.4"E</named-content></named-content>; <named-content xmlns:xlink="http://www.w3.org/1999/xlink" content-type="dwc:institutional_code" xlink:title="Mahidol University Museum of Natural History, Department of Biology, Faculty of Science, Mahidol University, Thailand" xlink:href="http://grbio.org/institution/mahidol-university" xlink:type="simple">MUMNH</named-content> MP00326. • 3 ♀♀, 1 ovigerous, Nam Khong, Thap Kung, Nong Saeng; <named-content xmlns:xlink="http://www.w3.org/1999/xlink" content-type="dwc:verbatimCoordinates" xlink:type="simple"><named-content content-type="geo-json" specific-use="{&#34;type&#34;:&#34;Point&#34;,&#34;coordinates&#34;:[102.767556,17.167083]}" id="NCID0EMWCI" xlink:type="simple">17°10'01.5"N, 102°46'03.2"E</named-content></named-content>; <named-content xmlns:xlink="http://www.w3.org/1999/xlink" content-type="dwc:institutional_code" xlink:title="Mahidol University Museum of Natural History, Department of Biology, Faculty of Science, Mahidol University, Thailand" xlink:href="http://grbio.org/institution/mahidol-university" xlink:type="simple">MUMNH</named-content> MP00327. <bold>Loei</bold> • 1 ♀, Tha Yang, Phu Kradueng; <named-content xmlns:xlink="http://www.w3.org/1999/xlink" content-type="dwc:verbatimCoordinates" xlink:type="simple"><named-content content-type="geo-json" specific-use="{&#34;type&#34;:&#34;Point&#34;,&#34;coordinates&#34;:[101.881417,16.893972]}" id="NCID0E1WCI" xlink:type="simple">16°53'38.3"N, 101°52'53.1"E</named-content></named-content>; <named-content xmlns:xlink="http://www.w3.org/1999/xlink" content-type="dwc:institutional_code" xlink:title="Mahidol University Museum of Natural History, Department of Biology, Faculty of Science, Mahidol University, Thailand" xlink:href="http://grbio.org/institution/mahidol-university" xlink:type="simple">MUMNH</named-content> MP00354. <bold>Nakhon Phanom</bold> • 2 ♀♀, 3 ♂♂, Klong Kam, Na Khu, Na Kae; <named-content xmlns:xlink="http://www.w3.org/1999/xlink" content-type="dwc:verbatimCoordinates" xlink:type="simple"><named-content content-type="geo-json" specific-use="{&#34;type&#34;:&#34;Point&#34;,&#34;coordinates&#34;:[104.525889,16.961750]}" id="NCID0EIXCI" xlink:type="simple">16°57'42.3"N, 104°31'33.2"E</named-content></named-content>; <named-content xmlns:xlink="http://www.w3.org/1999/xlink" content-type="dwc:institutional_code" xlink:title="Mahidol University Museum of Natural History, Department of Biology, Faculty of Science, Mahidol University, Thailand" xlink:href="http://grbio.org/institution/mahidol-university" xlink:type="simple">MUMNH</named-content> MP00328. • 1 ♀, Huai Saab, Sam Phong, Si Songkhram; <named-content xmlns:xlink="http://www.w3.org/1999/xlink" content-type="dwc:verbatimCoordinates" xlink:type="simple"><named-content content-type="geo-json" specific-use="{&#34;type&#34;:&#34;Point&#34;,&#34;coordinates&#34;:[104.155528,17.733111]}" id="NCID0EUXCI" xlink:type="simple">17°43'59.2"N, 104°09'19.9"E</named-content></named-content>; <named-content xmlns:xlink="http://www.w3.org/1999/xlink" content-type="dwc:institutional_code" xlink:title="Mahidol University Museum of Natural History, Department of Biology, Faculty of Science, Mahidol University, Thailand" xlink:href="http://grbio.org/institution/mahidol-university" xlink:type="simple">MUMNH</named-content> MP00329. <bold>Sakon Nakhon</bold> • 1 ♀, Nam Chan, Akat, Akat Amnuai; <named-content xmlns:xlink="http://www.w3.org/1999/xlink" content-type="dwc:verbatimCoordinates" xlink:type="simple"><named-content content-type="geo-json" specific-use="{&#34;type&#34;:&#34;Point&#34;,&#34;coordinates&#34;:[104.006000,17.596139]}" id="NCID0ECYCI" xlink:type="simple">17°35'46.1"N, 104°00'21.6"E</named-content></named-content>; <named-content xmlns:xlink="http://www.w3.org/1999/xlink" content-type="dwc:institutional_code" xlink:title="Mahidol University Museum of Natural History, Department of Biology, Faculty of Science, Mahidol University, Thailand" xlink:href="http://grbio.org/institution/mahidol-university" xlink:type="simple">MUMNH</named-content> MP00330. • 1 ♂, Klong Lak, Chiang Khruea, Mueang Sakon Nakhon; <named-content xmlns:xlink="http://www.w3.org/1999/xlink" content-type="dwc:verbatimCoordinates" xlink:type="simple"><named-content content-type="geo-json" specific-use="{&#34;type&#34;:&#34;Point&#34;,&#34;coordinates&#34;:[104.116694,17.259361]}" id="NCID0EOYCI" xlink:type="simple">17°15'33.7"N, 104°07'00.1"E</named-content></named-content>; <named-content xmlns:xlink="http://www.w3.org/1999/xlink" content-type="dwc:institutional_code" xlink:title="Mahidol University Museum of Natural History, Department of Biology, Faculty of Science, Mahidol University, Thailand" xlink:href="http://grbio.org/institution/mahidol-university" xlink:type="simple">MUMNH</named-content> MP00331. • 1 ♂, Klong Un, Khok Phu, Phu Phan; <named-content xmlns:xlink="http://www.w3.org/1999/xlink" content-type="dwc:verbatimCoordinates" xlink:type="simple"><named-content content-type="geo-json" specific-use="{&#34;type&#34;:&#34;Point&#34;,&#34;coordinates&#34;:[103.914028,17.006139]}" id="NCID0E1YCI" xlink:type="simple">17°00'22.1"N, 103°54'50.5"E</named-content></named-content>; <named-content xmlns:xlink="http://www.w3.org/1999/xlink" content-type="dwc:institutional_code" xlink:title="Mahidol University Museum of Natural History, Department of Biology, Faculty of Science, Mahidol University, Thailand" xlink:href="http://grbio.org/institution/mahidol-university" xlink:type="simple">MUMNH</named-content> MP00332. • 1 ♀, Tha Rae, Mueang Sakon Nakhon; <named-content xmlns:xlink="http://www.w3.org/1999/xlink" content-type="dwc:verbatimCoordinates" xlink:type="simple"><named-content content-type="geo-json" specific-use="{&#34;type&#34;:&#34;Point&#34;,&#34;coordinates&#34;:[104.158889,17.252361]}" id="NCID0EGZCI" xlink:type="simple">17°15'08.5"N, 104°09'32.0"E</named-content></named-content>; <named-content xmlns:xlink="http://www.w3.org/1999/xlink" content-type="dwc:institutional_code" xlink:title="Mahidol University Museum of Natural History, Department of Biology, Faculty of Science, Mahidol University, Thailand" xlink:href="http://grbio.org/institution/mahidol-university" xlink:type="simple">MUMNH</named-content> MP00352. <bold>Kalasin</bold> • 1 ♀, 2 ♂♂, Huai Sathot, Kham Bong, Huai Phueng; <named-content xmlns:xlink="http://www.w3.org/1999/xlink" content-type="dwc:verbatimCoordinates" xlink:type="simple"><named-content content-type="geo-json" specific-use="{&#34;type&#34;:&#34;Point&#34;,&#34;coordinates&#34;:[103.855583,16.692389]}" id="NCID0EUZCI" xlink:type="simple">16°41'32.6"N, 103°51'20.1"E</named-content></named-content>; <named-content xmlns:xlink="http://www.w3.org/1999/xlink" content-type="dwc:institutional_code" xlink:title="Mahidol University Museum of Natural History, Department of Biology, Faculty of Science, Mahidol University, Thailand" xlink:href="http://grbio.org/institution/mahidol-university" xlink:type="simple">MUMNH</named-content> MP00333. • 18 ♀♀, 2 ovigerous, 10 ♂♂, Bueng Aram, Khlong Kham, Yang Talat; <named-content xmlns:xlink="http://www.w3.org/1999/xlink" content-type="dwc:verbatimCoordinates" xlink:type="simple"><named-content content-type="geo-json" specific-use="{&#34;type&#34;:&#34;Point&#34;,&#34;coordinates&#34;:[103.340667,16.406056]}" id="NCID0EA1CI" xlink:type="simple">16°24'21.8"N, 103°20'26.4"E</named-content></named-content>; <named-content xmlns:xlink="http://www.w3.org/1999/xlink" content-type="dwc:institutional_code" xlink:title="Mahidol University Museum of Natural History, Department of Biology, Faculty of Science, Mahidol University, Thailand" xlink:href="http://grbio.org/institution/mahidol-university" xlink:type="simple">MUMNH</named-content> MP00334. <bold>Khon Kaen</bold> • 10 ♀♀, 2 ♂♂, Kong Kaeo Reservoir, Si Bun Rueang, Chonnabot; <named-content xmlns:xlink="http://www.w3.org/1999/xlink" content-type="dwc:verbatimCoordinates" xlink:type="simple"><named-content content-type="geo-json" specific-use="{&#34;type&#34;:&#34;Point&#34;,&#34;coordinates&#34;:[102.618167,16.096444]}" id="NCID0EO1CI" xlink:type="simple">16°05'47.2"N, 102°37'05.4"E</named-content></named-content>; <named-content xmlns:xlink="http://www.w3.org/1999/xlink" content-type="dwc:institutional_code" xlink:title="Mahidol University Museum of Natural History, Department of Biology, Faculty of Science, Mahidol University, Thailand" xlink:href="http://grbio.org/institution/mahidol-university" xlink:type="simple">MUMNH</named-content> MP00335. <bold>Maha Sarakham</bold> • 3 ♂♂, Ban Tha Tum, Mueang Maha Sarakham; <named-content xmlns:xlink="http://www.w3.org/1999/xlink" content-type="dwc:verbatimCoordinates" xlink:type="simple"><named-content content-type="geo-json" specific-use="{&#34;type&#34;:&#34;Point&#34;,&#34;coordinates&#34;:[103.452944,16.182167]}" id="NCID0E31CI" xlink:type="simple">16°10'55.8"N, 103°27'10.6"E</named-content></named-content>; <named-content xmlns:xlink="http://www.w3.org/1999/xlink" content-type="dwc:institutional_code" xlink:title="Mahidol University Museum of Natural History, Department of Biology, Faculty of Science, Mahidol University, Thailand" xlink:href="http://grbio.org/institution/mahidol-university" xlink:type="simple">MUMNH</named-content> MP00336. <bold>Yasothon</bold> • 8 ♀♀, 11 ♂♂, Se Bai, Sawat, Loeng Nok Tha; <named-content xmlns:xlink="http://www.w3.org/1999/xlink" content-type="dwc:verbatimCoordinates" xlink:type="simple"><named-content content-type="geo-json" specific-use="{&#34;type&#34;:&#34;Point&#34;,&#34;coordinates&#34;:[104.539194,16.170417]}" id="NCID0EK2CI" xlink:type="simple">16°10'13.5"N, 104°32'21.1"E</named-content></named-content>; <named-content xmlns:xlink="http://www.w3.org/1999/xlink" content-type="dwc:institutional_code" xlink:title="Mahidol University Museum of Natural History, Department of Biology, Faculty of Science, Mahidol University, Thailand" xlink:href="http://grbio.org/institution/mahidol-university" xlink:type="simple">MUMNH</named-content> MP00337. • 11 ♀♀, 7 ovigerous, 12 ♂♂, Klong Wai, Fa Yat, Maha Chana Chai; <named-content xmlns:xlink="http://www.w3.org/1999/xlink" content-type="dwc:verbatimCoordinates" xlink:type="simple"><named-content content-type="geo-json" specific-use="{&#34;type&#34;:&#34;Point&#34;,&#34;coordinates&#34;:[104.253417,15.516528]}" id="NCID0EW2CI" xlink:type="simple">15°30'59.5"N, 104°15'12.3"E</named-content></named-content>; <named-content xmlns:xlink="http://www.w3.org/1999/xlink" content-type="dwc:institutional_code" xlink:title="Mahidol University Museum of Natural History, Department of Biology, Faculty of Science, Mahidol University, Thailand" xlink:href="http://grbio.org/institution/mahidol-university" xlink:type="simple">MUMNH</named-content> MP00338. <bold>Si Sa Ket</bold> • 13 ♀♀, 16 ovigerous, 2 ♂♂, Bueng Bun Local Market, Bueng Bun; <named-content xmlns:xlink="http://www.w3.org/1999/xlink" content-type="dwc:verbatimCoordinates" xlink:type="simple"><named-content content-type="geo-json" specific-use="{&#34;type&#34;:&#34;Point&#34;,&#34;coordinates&#34;:[104.050333,15.321833]}" id="NCID0EE3CI" xlink:type="simple">15°19'18.6"N, 104°03'01.2"E</named-content></named-content>; <named-content xmlns:xlink="http://www.w3.org/1999/xlink" content-type="dwc:institutional_code" xlink:title="Mahidol University Museum of Natural History, Department of Biology, Faculty of Science, Mahidol University, Thailand" xlink:href="http://grbio.org/institution/mahidol-university" xlink:type="simple">MUMNH</named-content> MP00339. • 2 ♀♀, Huai Khayung, Thung Yai, Kantharalak; <named-content xmlns:xlink="http://www.w3.org/1999/xlink" content-type="dwc:verbatimCoordinates" xlink:type="simple"><named-content content-type="geo-json" specific-use="{&#34;type&#34;:&#34;Point&#34;,&#34;coordinates&#34;:[104.646694,14.578361]}" id="NCID0EQ3CI" xlink:type="simple">14°34'42.1"N, 104°38'48.1"E</named-content></named-content>; <named-content xmlns:xlink="http://www.w3.org/1999/xlink" content-type="dwc:institutional_code" xlink:title="Mahidol University Museum of Natural History, Department of Biology, Faculty of Science, Mahidol University, Thailand" xlink:href="http://grbio.org/institution/mahidol-university" xlink:type="simple">MUMNH</named-content> MP00340. • 1 ovigerous, Suk San, Phran, Khun Han; <named-content xmlns:xlink="http://www.w3.org/1999/xlink" content-type="dwc:verbatimCoordinates" xlink:type="simple"><named-content content-type="geo-json" specific-use="{&#34;type&#34;:&#34;Point&#34;,&#34;coordinates&#34;:[104.491472,14.591028]}" id="NCID0E33CI" xlink:type="simple">14°35'27.7"N, 104°29'29.3"E</named-content></named-content>; <named-content xmlns:xlink="http://www.w3.org/1999/xlink" content-type="dwc:institutional_code" xlink:title="Mahidol University Museum of Natural History, Department of Biology, Faculty of Science, Mahidol University, Thailand" xlink:href="http://grbio.org/institution/mahidol-university" xlink:type="simple">MUMNH</named-content> MP00353. <bold>Surin</bold> • 3 ♀♀, Klong Thap Than, Yang Sawang, Rattanaburi; <named-content xmlns:xlink="http://www.w3.org/1999/xlink" content-type="dwc:verbatimCoordinates" xlink:type="simple"><named-content content-type="geo-json" specific-use="{&#34;type&#34;:&#34;Point&#34;,&#34;coordinates&#34;:[103.977250,15.282056]}" id="NCID0EK4CI" xlink:type="simple">15°16'55.4"N, 103°58'38.1"E</named-content></named-content>; <named-content xmlns:xlink="http://www.w3.org/1999/xlink" content-type="dwc:institutional_code" xlink:title="Mahidol University Museum of Natural History, Department of Biology, Faculty of Science, Mahidol University, Thailand" xlink:href="http://grbio.org/institution/mahidol-university" xlink:type="simple">MUMNH</named-content> MP00341. • 28 ♀♀, 9 ♂♂, Mun River, Tha Tum; <named-content xmlns:xlink="http://www.w3.org/1999/xlink" content-type="dwc:verbatimCoordinates" xlink:type="simple"><named-content content-type="geo-json" specific-use="{&#34;type&#34;:&#34;Point&#34;,&#34;coordinates&#34;:[103.643028,15.331472]}" id="NCID0EW4CI" xlink:type="simple">15°19'53.3"N, 103°38'34.9"E</named-content></named-content>; <named-content xmlns:xlink="http://www.w3.org/1999/xlink" content-type="dwc:institutional_code" xlink:title="Mahidol University Museum of Natural History, Department of Biology, Faculty of Science, Mahidol University, Thailand" xlink:href="http://grbio.org/institution/mahidol-university" xlink:type="simple">MUMNH</named-content> MP00342. • 12 ♀♀, 13 ♂♂, Mun River, Krapho, Tha Tum; <named-content xmlns:xlink="http://www.w3.org/1999/xlink" content-type="dwc:verbatimCoordinates" xlink:type="simple"><named-content content-type="geo-json" specific-use="{&#34;type&#34;:&#34;Point&#34;,&#34;coordinates&#34;:[103.511778,15.294028]}" id="NCID0EC5CI" xlink:type="simple">15°17'38.5"N, 103°30'42.4"E</named-content></named-content>; <named-content xmlns:xlink="http://www.w3.org/1999/xlink" content-type="dwc:institutional_code" xlink:title="Mahidol University Museum of Natural History, Department of Biology, Faculty of Science, Mahidol University, Thailand" xlink:href="http://grbio.org/institution/mahidol-university" xlink:type="simple">MUMNH</named-content> MP00343. • 3 ♀♀, Ban Kut Chum Saeng, Yawuek, Chumphon Buri; <named-content xmlns:xlink="http://www.w3.org/1999/xlink" content-type="dwc:verbatimCoordinates" xlink:type="simple"><named-content content-type="geo-json" specific-use="{&#34;type&#34;:&#34;Point&#34;,&#34;coordinates&#34;:[103.256722,15.316000]}" id="NCID0EO5CI" xlink:type="simple">15°18'57.6"N, 103°15'24.2"E</named-content></named-content>; <named-content xmlns:xlink="http://www.w3.org/1999/xlink" content-type="dwc:institutional_code" xlink:title="Mahidol University Museum of Natural History, Department of Biology, Faculty of Science, Mahidol University, Thailand" xlink:href="http://grbio.org/institution/mahidol-university" xlink:type="simple">MUMNH</named-content> MP00344. <bold>Buri Ram</bold> • 2 ovigerous, 1 ♂, Lam Chi, Non Charoen, Ban Kruat; <named-content xmlns:xlink="http://www.w3.org/1999/xlink" content-type="dwc:verbatimCoordinates" xlink:type="simple"><named-content content-type="geo-json" specific-use="{&#34;type&#34;:&#34;Point&#34;,&#34;coordinates&#34;:[103.215500,14.445528]}" id="NCID0E35CI" xlink:type="simple">14°26'43.9"N, 103°12'55.8"E</named-content></named-content>; <named-content xmlns:xlink="http://www.w3.org/1999/xlink" content-type="dwc:institutional_code" xlink:title="Mahidol University Museum of Natural History, Department of Biology, Faculty of Science, Mahidol University, Thailand" xlink:href="http://grbio.org/institution/mahidol-university" xlink:type="simple">MUMNH</named-content> MP00345. <bold>Nakhon Ratchasima</bold> • 1 ♀, 7 ♂♂, Sathaet, Krabueang Nok, Mueang Yang; <named-content xmlns:xlink="http://www.w3.org/1999/xlink" content-type="dwc:verbatimCoordinates" xlink:type="simple"><named-content content-type="geo-json" specific-use="{&#34;type&#34;:&#34;Point&#34;,&#34;coordinates&#34;:[102.996278,15.459778]}" id="NCID0EK6CI" xlink:type="simple">15°27'35.2"N, 102°59'46.6"E</named-content></named-content>; <named-content xmlns:xlink="http://www.w3.org/1999/xlink" content-type="dwc:institutional_code" xlink:title="Mahidol University Museum of Natural History, Department of Biology, Faculty of Science, Mahidol University, Thailand" xlink:href="http://grbio.org/institution/mahidol-university" xlink:type="simple">MUMNH</named-content> MP00346. • 4 ♀♀, 3 ♂♂, Sema, Sung Noen; <named-content xmlns:xlink="http://www.w3.org/1999/xlink" content-type="dwc:verbatimCoordinates" xlink:type="simple"><named-content content-type="geo-json" specific-use="{&#34;type&#34;:&#34;Point&#34;,&#34;coordinates&#34;:[101.798194,14.919722]}" id="NCID0EW6CI" xlink:type="simple">14°55'11.0"N, 101°47'53.5"E</named-content></named-content>; <named-content xmlns:xlink="http://www.w3.org/1999/xlink" content-type="dwc:institutional_code" xlink:title="Mahidol University Museum of Natural History, Department of Biology, Faculty of Science, Mahidol University, Thailand" xlink:href="http://grbio.org/institution/mahidol-university" xlink:type="simple">MUMNH</named-content> MP00347. • 3 ♀♀, 2 ♂♂, Sawai Riang, Than Prasat, Non Sung; <named-content xmlns:xlink="http://www.w3.org/1999/xlink" content-type="dwc:verbatimCoordinates" xlink:type="simple"><named-content content-type="geo-json" specific-use="{&#34;type&#34;:&#34;Point&#34;,&#34;coordinates&#34;:[102.376944,15.270361]}" id="NCID0ECADI" xlink:type="simple">15°16'13.3"N, 102°22'37.0"E</named-content></named-content>; <named-content xmlns:xlink="http://www.w3.org/1999/xlink" content-type="dwc:institutional_code" xlink:title="Mahidol University Museum of Natural History, Department of Biology, Faculty of Science, Mahidol University, Thailand" xlink:href="http://grbio.org/institution/mahidol-university" xlink:type="simple">MUMNH</named-content> MP00348. • 1 ♂, Lam Takhong, Mu Si, Pak Chong; <named-content xmlns:xlink="http://www.w3.org/1999/xlink" content-type="dwc:verbatimCoordinates" xlink:type="simple"><named-content content-type="geo-json" specific-use="{&#34;type&#34;:&#34;Point&#34;,&#34;coordinates&#34;:[101.459472,14.550194]}" id="NCID0EOADI" xlink:type="simple">14°33'00.7"N, 101°27'34.1"E</named-content></named-content>; <named-content xmlns:xlink="http://www.w3.org/1999/xlink" content-type="dwc:institutional_code" xlink:title="Mahidol University Museum of Natural History, Department of Biology, Faculty of Science, Mahidol University, Thailand" xlink:href="http://grbio.org/institution/mahidol-university" xlink:type="simple">MUMNH</named-content> MP00349.</p></tp:treatment-sec><tp:treatment-sec sec-type="diagnosis" id="SECID0EXADI"><title>Diagnosis.</title><p>Rostrum long and thin, proximal half straight and uplifted distal half. Rostrum length reaching beyond end of antennular peduncle and prominently exceeding scaphocerite. Rostral formula: 6–11/4–9 teeth including 2–4 teeth distally with large gap from rest. Apical teeth usually present with trifid. Carapace smooth. Epistome bilobed. First pereiopods reaching end scaphocerite. Second pereiopods thin and long, similar in form and length, exceeding end of scaphocerite. Fingers covered with scattered setae with translucent razor edge present anteriorly between fingers and one tooth on proximal quarter of cutting edges. Palm 1.25× longer than fingers. Carpus cylindrical shape and articulation margin expanded. Carpus 1.5–2× longer than chela. Merus subcylindrical. Carpus 1.5× longer than merus. Third pereiopods thin and long, slightly exceeding scaphocerite. Dactylus curved distally with short setae. Propodus 2× longer than dactylus. Propodus with 3–6 pairs of spines distributed along its length and fine setae at its articulation. Propodus 2× longer than carpus. Sixth to eighth thoracic sternites smooth. First and second pleonal sternites with small median process. Third and fourth pleonal sternites smooth. Fifth pleonal sternite with triangular ridge. Uropodal diaeresis with inner movable spine slightly longer than outer angle.</p></tp:treatment-sec><tp:treatment-sec sec-type="description" id="SECID0E3ADI"><title>Composite description</title><p><bold>(holotype in parenthesis). <italic>Rostrum</italic></bold> (Fig. <xref ref-type="fig" rid="F6">6B</xref>). Tapered and long, proximal half of rostrum straight and uplifted distally. Rostrum length exceeding end of antennular peduncle and distinctly exceeding scaphocerite (<abbrev xmlns:xlink="http://www.w3.org/1999/xlink" xlink:title="rostrum length" id="ABBRID0EKBDI" xlink:type="simple">rl</abbrev> 10.34 mm). Dorsal margin with 6–11 (9) teeth including 2–4 (4) teeth distally separated from rest. Apical teeth usually present with trifid. Postorbital margin with 1 or 2 (1) teeth reaching one-third of carapace length. First dorsal tooth positioned slightly behind hepatic spine. Ventral margin with 4–9 (7) teeth, starting from middle to distal margin. Short setae present between rostral teeth.</p><fig id="F6" position="float" orientation="portrait"><object-id xmlns:xlink="http://www.w3.org/1999/xlink" content-type="doi" xlink:type="simple">10.3897/zookeys.1190.113898.figure6</object-id><object-id xmlns:xlink="http://www.w3.org/1999/xlink" content-type="arpha" xlink:type="simple">C2BA9B7C-EF0E-538B-A531-030AED44BBD1</object-id><label>Figure 6.</label><caption><p>Morphological characteristics of <italic><tp:taxon-name><tp:taxon-name-part taxon-name-part-type="genus" reg="Macrobrachium">Macrobrachium</tp:taxon-name-part><tp:taxon-name-part taxon-name-part-type="species" reg="rostrolevatus">rostrolevatus</tp:taxon-name-part></tp:taxon-name></italic> sp. nov. (<bold>A, B, D–I</bold> ovigerous female holotype <named-content xmlns:xlink="http://www.w3.org/1999/xlink" content-type="dwc:institutional_code" xlink:title="Chulalongkorn University Museum of Zoology, Bangkok, Thailand" xlink:href="http://grbio.org/institution/chulalongkorn-university-museum-natural-history" xlink:type="simple">CUMZ</named-content> MP00323 <bold>C</bold> ovigerous female specimen <named-content xmlns:xlink="http://www.w3.org/1999/xlink" content-type="dwc:institutional_code" xlink:title="Mahidol University Museum of Natural History, Department of Biology, Faculty of Science, Mahidol University, Thailand" xlink:href="http://grbio.org/institution/mahidol-university" xlink:type="simple">MUMNH</named-content> MP00338.1) <bold>A</bold> lateral view <bold>B</bold> carapace <bold>C</bold> rostral variation <bold>D</bold> epistome <bold>E</bold> second pereiopod <bold>F</bold> teeth between fingers <bold>G</bold> third pereiopod <bold>H</bold> uropod and <bold>I</bold> movable spine at uropodal diaeresis. Scale bars: 1 mm.</p></caption><graphic xmlns:xlink="http://www.w3.org/1999/xlink" xlink:href="zookeys-1190-163_article-113898__-g006.jpg" position="float" orientation="portrait" xlink:type="simple" id="oo_974858.jpg"><uri content-type="original_file" xlink:type="simple">https://binary.pensoft.net/fig/974858</uri></graphic></fig><p><bold><italic>Cephalon</italic></bold> (Fig. <xref ref-type="fig" rid="F6">6B</xref>). Eye well developed; ocular beak without laterally expanded tip. Cornea longer and broader than stalk. Postantennular carapace margin rounded. Cornea osculum longer than stalk. Antennular peduncle longer than wide, with fine setae. Basal segment short, second segment being shorter than third segment. Stylocerite projection sharp, reaching beyond basal segment. Antennal spine sharp, situated below orbital margin. Hepatic spine slightly larger than antennal spine, positioned posteriorly and lower than antennal spine. Scaphocerite with straight margin, distolateral tooth sharp and not reaching end of lamella. Epistome bilobed (Fig. <xref ref-type="fig" rid="F6">6D</xref>). Branchiostegal suture starting from carapace margin to behind hepatic spine. Carapace surface smooth (<abbrev xmlns:xlink="http://www.w3.org/1999/xlink" xlink:title="carapace length" id="ABBRID0ETDDI" xlink:type="simple">cl</abbrev> 7.14 mm).</p><p><bold><italic>First pereiopods.</italic></bold> Long and slender, reaching end of scaphocerite. Fingers as long as palm, tips with fine setae. Series of setae present at anterior inner part of palm. Carpus slightly longer than merus. Distal articulation of carpus with series of fine setae. Ischium shorter than merus. Scattered setae present on all segments.</p><p><bold><italic>Second pereiopods</italic></bold> (Fig. <xref ref-type="fig" rid="F6">6E</xref>). Long and slender, similar in form and distinctly exceeding the scaphocerite. Fingers subcylindrical covered with scattered setae. Palm 1.2–1.7× longer than fingers (<abbrev xmlns:xlink="http://www.w3.org/1999/xlink" xlink:title="finger" id="ABBRID0EJEDI" xlink:type="simple">Fin</abbrev> 1.47: <abbrev xmlns:xlink="http://www.w3.org/1999/xlink" xlink:title="palm" id="ABBRID0ENEDI" xlink:type="simple">Pal</abbrev> 1.84 mm). Fingers with translucent razor edge present anteriorly and one tooth on cutting edges. Tip of fingers crossed and covered by fine setae (Fig. <xref ref-type="fig" rid="F6">6F</xref>). Carpus cylindrical shape and articulation margin expanded. Carpus 1.5–2.0× longer than chela (<abbrev xmlns:xlink="http://www.w3.org/1999/xlink" xlink:title="chela" id="ABBRID0EVEDI" xlink:type="simple">Che</abbrev> 3.31: <abbrev xmlns:xlink="http://www.w3.org/1999/xlink" xlink:title="carpus" id="ABBRID0EZEDI" xlink:type="simple">Car</abbrev> 6.19 mm). Merus subcylindrical. Carpus 1.3–1.6× longer than merus (<abbrev xmlns:xlink="http://www.w3.org/1999/xlink" xlink:title="merus" id="ABBRID0E4EDI" xlink:type="simple">Mer</abbrev> 3.99: <abbrev xmlns:xlink="http://www.w3.org/1999/xlink" xlink:title="carpus" id="ABBRID0EBFDI" xlink:type="simple">Car</abbrev> 6.19 mm). Ischium as long as merus. Scattered short setae present on all segments.</p><p><bold><italic>Third pereiopods</italic></bold> (Fig. <xref ref-type="fig" rid="F6">6G</xref>). Long and slender, slightly exceeding scaphocerite. Dactylus curved distally with short setae. Propodus 2× longer than dactylus (<abbrev xmlns:xlink="http://www.w3.org/1999/xlink" xlink:title="dactylus" id="ABBRID0EQFDI" xlink:type="simple">Dac</abbrev> 1.19: <abbrev xmlns:xlink="http://www.w3.org/1999/xlink" xlink:title="propodus" id="ABBRID0EUFDI" xlink:type="simple">Pro</abbrev> 3.94 mm). Propodus with 3–6 (4) pairs of spines along inferior-lateral margin and fine setae at distal articulation, 2× longer than carpus (<abbrev xmlns:xlink="http://www.w3.org/1999/xlink" xlink:title="carpus" id="ABBRID0EYFDI" xlink:type="simple">Car</abbrev> 1.83: <abbrev xmlns:xlink="http://www.w3.org/1999/xlink" xlink:title="propodus" id="ABBRID0E3FDI" xlink:type="simple">Pro</abbrev> 3.94 mm). Ischium shorter than carpus. Scattered short setae present on all segments.</p><p><bold><italic>Fourth and fifth pereiopods.</italic></bold> Long and slender, exceeding scaphocerite. Propodus of fourth pereiopods with 4–7 (5) pairs of spines distributed along its length, 2× longer than dactylus. Propodus slightly shorter than merus. Ischium shorter than merus. Propodus with fine setae at distal articulation. Scattered short setae present on all segments. Propodus of fifth pereiopods with 4–10 pairs of spines (holotype damaged) distributed along its length and fine setae at distal articulation. Propodus 2.5× longer than carpus. Propodus as long as merus. Scattered short setae present on all segments.</p><p><bold><italic>Thoracic sternum.</italic></bold> Fourth and fifth thoracic sternites with moderately transverse plate. Sixth to eighth thoracic sternites usually smooth.</p><p><bold><italic>Pleon.</italic></bold> Smooth. All pleonal sternites with transverse ridge. First and second pleonal sternites with or without median process. Third and fourth pleonal sternites smooth. Fifth sternite with triangular ridge. Preanal carina present, obtuse ridge developed without spine or setae. Ventral margin of pleural tergum with small setae.</p><p><bold><italic>Telson</italic></bold> (Fig. <xref ref-type="fig" rid="F6">6H</xref>). Tapered posteriorly, protruding point on middle margin with lateral spines and few fine setae. Inner spines longer than outer spines. Dorsal surface with two pair of small spines, similar in size.</p><p><bold><italic>Uropods</italic></bold> (Fig. <xref ref-type="fig" rid="F6">6H</xref>). Uropodal diaeresis with inner movable spine, as long as or slightly longer than outer angle. Exopods longer than endopods.</p></tp:treatment-sec><tp:treatment-sec sec-type="etymology" id="SECID0ELHDI"><title>Etymology.</title><p>The specific epithet <italic>rostrolevatus</italic> is from the Latin compound words <italic>rostro</italic>, for rostrum, and <italic>levatus</italic>, referring to lifted.</p></tp:treatment-sec><tp:treatment-sec sec-type="distribution" id="SECID0E6HDI"><title>Distribution.</title><p>This species is distributed in freshwater basins of Khorat Plateau, Northeast Thailand.</p></tp:treatment-sec><tp:treatment-sec sec-type="remarks" id="SECID0EEIDI"><title>Remarks.</title><p><italic><tp:taxon-name><tp:taxon-name-part taxon-name-part-type="genus" reg="Macrobrachium">Macrobrachium</tp:taxon-name-part><tp:taxon-name-part taxon-name-part-type="species" reg="rostrolevatus">rostrolevatus</tp:taxon-name-part></tp:taxon-name></italic> sp. nov. differs from <italic><tp:taxon-name><tp:taxon-name-part taxon-name-part-type="genus" reg="Macrobrachium">M.</tp:taxon-name-part><tp:taxon-name-part taxon-name-part-type="species" reg="lanchesteri">lanchesteri</tp:taxon-name-part></tp:taxon-name></italic> s. str. based on the presence of single tooth on movable and fixed fingers of second pereiopods (vs 1 or 2 teeth on movable and fixed fingers in <italic><tp:taxon-name><tp:taxon-name-part taxon-name-part-type="genus" reg="Macrobrachium">M.</tp:taxon-name-part><tp:taxon-name-part taxon-name-part-type="species" reg="lanchesteri">lanchesteri</tp:taxon-name-part></tp:taxon-name></italic>), movable spine at uropodal diaeresis slightly longer than the outer angle (vs shorter than outer angle in <italic><tp:taxon-name><tp:taxon-name-part taxon-name-part-type="genus" reg="Macrobrachium">M.</tp:taxon-name-part><tp:taxon-name-part taxon-name-part-type="species" reg="lanchesteri">lanchesteri</tp:taxon-name-part></tp:taxon-name></italic>), and the presence of 3–6 pairs of spines on propodus of third pereiopods (vs 4–8 pairs of spines in <italic><tp:taxon-name><tp:taxon-name-part taxon-name-part-type="genus" reg="Macrobrachium">M.</tp:taxon-name-part><tp:taxon-name-part taxon-name-part-type="species" reg="lanchesteri">lanchesteri</tp:taxon-name-part></tp:taxon-name></italic>). This new species also differs from <italic><tp:taxon-name><tp:taxon-name-part taxon-name-part-type="genus" reg="Macrobrachium">M.</tp:taxon-name-part><tp:taxon-name-part taxon-name-part-type="species" reg="villosimanus">villosimanus</tp:taxon-name-part></tp:taxon-name></italic> sensu <xref ref-type="bibr" rid="B75">Tiwari (1949)</xref> and <italic><tp:taxon-name><tp:taxon-name-part taxon-name-part-type="genus" reg="Macrobrachium">M.</tp:taxon-name-part><tp:taxon-name-part taxon-name-part-type="species" reg="rosenbergii">rosenbergii</tp:taxon-name-part></tp:taxon-name></italic> sensu <xref ref-type="bibr" rid="B14">De Man (1879)</xref> by having 6–11/4–9 rostral teeth (vs 12–14/7–10 rostral teeth in <italic><tp:taxon-name><tp:taxon-name-part taxon-name-part-type="genus" reg="Macrobrachium">M.</tp:taxon-name-part><tp:taxon-name-part taxon-name-part-type="species" reg="villosimanus">villosimanus</tp:taxon-name-part></tp:taxon-name></italic>; 9–13/10–15 rostral teeth in <italic><tp:taxon-name><tp:taxon-name-part taxon-name-part-type="genus" reg="Macrobrachium">M.</tp:taxon-name-part><tp:taxon-name-part taxon-name-part-type="species" reg="rosenbergii">rosenbergii</tp:taxon-name-part></tp:taxon-name></italic>). The second pereiopods are smooth and covered with fine setae (vs spinules in entire cheliped, movable finger densely pubescent and fixed finger sparsely pubescent in <italic><tp:taxon-name><tp:taxon-name-part taxon-name-part-type="genus" reg="Macrobrachium">M.</tp:taxon-name-part><tp:taxon-name-part taxon-name-part-type="species" reg="villosimanus">villosimanus</tp:taxon-name-part></tp:taxon-name></italic>; coarse velvet hairs on movable finger except its tip, and fixed finger covered with numerous short spines in <italic><tp:taxon-name><tp:taxon-name-part taxon-name-part-type="genus" reg="Macrobrachium">M.</tp:taxon-name-part><tp:taxon-name-part taxon-name-part-type="species" reg="rosenbergii">rosenbergii</tp:taxon-name-part></tp:taxon-name></italic>). Moreover, this new species differs from <italic><tp:taxon-name><tp:taxon-name-part taxon-name-part-type="genus" reg="Macrobrachium">M.</tp:taxon-name-part><tp:taxon-name-part taxon-name-part-type="species" reg="lamarrei">lamarrei</tp:taxon-name-part></tp:taxon-name></italic> sensu H. <xref ref-type="bibr" rid="B43">Milne Edwards (1837)</xref> by processes 6–11/4–9 rostral teeth (vs 6–11/5–9 rostral teeth in <italic><tp:taxon-name><tp:taxon-name-part taxon-name-part-type="genus" reg="Macrobrachium">M.</tp:taxon-name-part><tp:taxon-name-part taxon-name-part-type="species" reg="lamarrei">lamarrei</tp:taxon-name-part></tp:taxon-name></italic>). The movable spine at uropodal diaeresis is slightly longer than outer angle (vs without movable spine in <italic><tp:taxon-name><tp:taxon-name-part taxon-name-part-type="genus" reg="Macrobrachium">M.</tp:taxon-name-part><tp:taxon-name-part taxon-name-part-type="species" reg="lamarrei">lamarrei</tp:taxon-name-part></tp:taxon-name></italic>). Further description of <italic><tp:taxon-name><tp:taxon-name-part taxon-name-part-type="genus" reg="Macrobrachium">M.</tp:taxon-name-part><tp:taxon-name-part taxon-name-part-type="species" reg="lamarrei">lamarrei</tp:taxon-name-part></tp:taxon-name></italic> was provided by <xref ref-type="bibr" rid="B1">Cai and Ng (2002)</xref>. In addition, <italic><tp:taxon-name><tp:taxon-name-part taxon-name-part-type="genus" reg="Macrobrachium">M.</tp:taxon-name-part><tp:taxon-name-part taxon-name-part-type="species" reg="rostrolevatus">rostrolevatus</tp:taxon-name-part></tp:taxon-name></italic> sp. nov. is present only in freshwater basins on the Khorat Plateau, and lives in various habitats such as lakes, ponds, and river whereas <italic><tp:taxon-name><tp:taxon-name-part taxon-name-part-type="genus" reg="Macrobrachium">M.</tp:taxon-name-part><tp:taxon-name-part taxon-name-part-type="species" reg="villosimanus">villosimanus</tp:taxon-name-part></tp:taxon-name></italic>, <italic><tp:taxon-name><tp:taxon-name-part taxon-name-part-type="genus" reg="Macrobrachium">M.</tp:taxon-name-part><tp:taxon-name-part taxon-name-part-type="species" reg="rosenbergii">rosenbergii</tp:taxon-name-part></tp:taxon-name></italic> and <italic><tp:taxon-name><tp:taxon-name-part taxon-name-part-type="genus" reg="Macrobrachium">M.</tp:taxon-name-part><tp:taxon-name-part taxon-name-part-type="species" reg="lamarrei">lamarrei</tp:taxon-name-part></tp:taxon-name></italic> typically inhabit brackish water territory.</p><p><italic><tp:taxon-name><tp:taxon-name-part taxon-name-part-type="genus" reg="Macrobrachium">Macrobrachium</tp:taxon-name-part><tp:taxon-name-part taxon-name-part-type="species" reg="rostrolevatus">rostrolevatus</tp:taxon-name-part></tp:taxon-name></italic> sp. nov. exhibits phenotypic plasticity in rostral shape. The population in a lentic habitat such as a pond, paddy field and lake have an upcurved on distal half of rostrum. On the other hand, some populations have slightly convex at basal and upturned distally with a smaller gap between distal and proximal teeth of rostrum (Fig. <xref ref-type="fig" rid="F6">6C</xref>). The taxonomic discrimination based on rostrum form in genus <italic><tp:taxon-name><tp:taxon-name-part taxon-name-part-type="genus" reg="Macrobrachium">Macrobrachium</tp:taxon-name-part></tp:taxon-name></italic> is cautioned due to controversial situation found in this study. Additionally, the uncertain identity found from Thai <italic><tp:taxon-name><tp:taxon-name-part taxon-name-part-type="genus" reg="Macrobrachium">Macrobrachium</tp:taxon-name-part></tp:taxon-name></italic> specimens was also mentioned in previous records. For example, <xref ref-type="bibr" rid="B47">Naiyanetr (1998)</xref> reported <italic><tp:taxon-name><tp:taxon-name-part taxon-name-part-type="genus" reg="Macrobrachium">M.</tp:taxon-name-part><tp:taxon-name-part taxon-name-part-type="species" reg="palaemonoides">palaemonoides</tp:taxon-name-part></tp:taxon-name></italic> Holthuis, 1950 [= <italic><tp:taxon-name><tp:taxon-name-part taxon-name-part-type="genus" reg="Tenuipedium">Tenuipedium</tp:taxon-name-part><tp:taxon-name-part taxon-name-part-type="species" reg="palaemonoides">palaemonoides</tp:taxon-name-part></tp:taxon-name></italic> in <xref ref-type="bibr" rid="B79">Wowor and Ng (2010)</xref>] from Surin Province. Re-examination of the collection by <xref ref-type="bibr" rid="B3">Cai et al. (2004)</xref> placed those specimens back under a typical variation of <italic><tp:taxon-name><tp:taxon-name-part taxon-name-part-type="genus" reg="Macrobrachium">M.</tp:taxon-name-part><tp:taxon-name-part taxon-name-part-type="species" reg="lanchesteri">lanchesteri</tp:taxon-name-part></tp:taxon-name></italic> and mentioned that <italic><tp:taxon-name><tp:taxon-name-part taxon-name-part-type="genus" reg="Tenuipedium">T.</tp:taxon-name-part><tp:taxon-name-part taxon-name-part-type="species" reg="palaemonoides">palaemonoides</tp:taxon-name-part></tp:taxon-name></italic> s. str. was known only from the original type locality in the west coast of Sumatra. The unique characteristics of <italic><tp:taxon-name><tp:taxon-name-part taxon-name-part-type="genus" reg="Tenuipedium">T.</tp:taxon-name-part><tp:taxon-name-part taxon-name-part-type="species" reg="palaemonoides">palaemonoides</tp:taxon-name-part></tp:taxon-name></italic> are shown to be distinct from <italic><tp:taxon-name><tp:taxon-name-part taxon-name-part-type="genus" reg="Macrobrachium">Macrobrachium</tp:taxon-name-part></tp:taxon-name></italic> such as its long branchiostegal groove, the second pereiopod is as wide as first pereiopod and the fourth and fifth pereiopods are longer than the second pereiopod.</p></tp:treatment-sec><tp:treatment-sec><!--Section generated to contain objects referenced in tp:taxon-treatment.--><fig id="F3" position="float" orientation="portrait"><object-id xmlns:xlink="http://www.w3.org/1999/xlink" content-type="doi" xlink:type="simple">10.3897/zookeys.1190.113898.figure3</object-id><object-id xmlns:xlink="http://www.w3.org/1999/xlink" content-type="arpha" xlink:type="simple">76AF4CBA-DAF3-5A7B-B144-9D0CF775BF74</object-id><label>Figure 3.</label><caption><p>Living habit of specimens of three <italic><tp:taxon-name><tp:taxon-name-part taxon-name-part-type="genus" reg="Macrobrachium">Macrobrachium</tp:taxon-name-part></tp:taxon-name></italic> species <bold>A, B</bold><italic><tp:taxon-name><tp:taxon-name-part taxon-name-part-type="genus" reg="Macrobrachium">M.</tp:taxon-name-part><tp:taxon-name-part taxon-name-part-type="species" reg="lanchesteri">lanchesteri</tp:taxon-name-part></tp:taxon-name></italic> from Bang Khiat, Singhanakhon, Songkhla, Thailand <bold>C, D</bold><italic><tp:taxon-name><tp:taxon-name-part taxon-name-part-type="genus" reg="Macrobrachium">M.</tp:taxon-name-part><tp:taxon-name-part taxon-name-part-type="species" reg="rostrolevatus">rostrolevatus</tp:taxon-name-part></tp:taxon-name></italic> sp. nov. from Bueng Khong Long, Bueng Kan, Thailand <bold>E</bold><italic><tp:taxon-name><tp:taxon-name-part taxon-name-part-type="genus" reg="Macrobrachium">M.</tp:taxon-name-part><tp:taxon-name-part taxon-name-part-type="species" reg="panhai">panhai</tp:taxon-name-part></tp:taxon-name></italic> sp. nov. from Sri Nakarin Dam, Tha Kradan, Si Sawat, Kanchanaburi, Thailand. Scale bars: 1 cm.</p></caption><graphic xmlns:xlink="http://www.w3.org/1999/xlink" xlink:href="zookeys-1190-163_article-113898__-g003.jpg" position="float" orientation="portrait" xlink:type="simple" id="oo_974855.jpg"><uri content-type="original_file" xlink:type="simple">https://binary.pensoft.net/fig/974855</uri></graphic></fig></tp:treatment-sec><ref-list><ref id="B75"><mixed-citation xmlns:xlink="http://www.w3.org/1999/xlink" xlink:type="simple"><person-group><name name-style="western"><surname>Tiwari</surname><given-names>KK</given-names></name></person-group> (<year>1949</year>) <article-title>Preliminary descriptions of two new species of <italic><tp:taxon-name><tp:taxon-name-part taxon-name-part-type="genus">Palaemon</tp:taxon-name-part></tp:taxon-name></italic> from Bengal.</article-title><source>Records of the Indian Museum</source><volume>45</volume>: <fpage>329</fpage>–<lpage>331</lpage>. <ext-link xlink:href="10.26515/rzsi/v45/i4/1947/162200" ext-link-type="doi" xlink:type="simple">https://doi.org/10.26515/rzsi/v45/i4/1947/162200</ext-link></mixed-citation></ref><ref id="B14"><mixed-citation xmlns:xlink="http://www.w3.org/1999/xlink" xlink:type="simple"><person-group><name name-style="western"><surname>De Man</surname><given-names>JG</given-names></name></person-group> (<year>1879</year>) <article-title>On some species of the genus <italic><tp:taxon-name><tp:taxon-name-part taxon-name-part-type="genus">Palaemon</tp:taxon-name-part></tp:taxon-name></italic> Fabr. with descriptions of two new forms.</article-title><source>Notes from the Leyden Museum</source><volume>41</volume>: <fpage>165</fpage>–<lpage>184</lpage>.</mixed-citation></ref><ref id="B43"><mixed-citation xmlns:xlink="http://www.w3.org/1999/xlink" xlink:type="simple"><person-group><name name-style="western"><surname>Milne-Edwards</surname><given-names>H</given-names></name></person-group> (<year>1837</year>) <source>Histoire Naturelle des Crustacés: Comprenant Ľanatomie, la Physiologie et la Classification de ces Animaux.</source><publisher-name>Librairie encyclopédique de Roret</publisher-name>, <publisher-loc>Paris</publisher-loc>, <size units="page">638 pp</size>.</mixed-citation></ref><ref id="B1"><mixed-citation xmlns:xlink="http://www.w3.org/1999/xlink" xlink:type="simple"><person-group><name name-style="western"><surname>Cai</surname><given-names>Y</given-names></name><name name-style="western"><surname>Ng</surname><given-names>PKL</given-names></name></person-group> (<year>2002</year>) <article-title>The freshwater palaemonid prawns (<tp:taxon-name><tp:taxon-name-part taxon-name-part-type="subphylum">Crustacea</tp:taxon-name-part></tp:taxon-name>: <tp:taxon-name><tp:taxon-name-part taxon-name-part-type="order">Decapoda</tp:taxon-name-part></tp:taxon-name>: <tp:taxon-name><tp:taxon-name-part taxon-name-part-type="infraorder">Caridea</tp:taxon-name-part></tp:taxon-name>) of Myanmar.</article-title><source>Hydrobiologia</source><volume>487</volume>(<issue>1</issue>): <fpage>59</fpage>–<lpage>83</lpage>. <ext-link xlink:href="10.1023/A:1022991224381" ext-link-type="doi" xlink:type="simple">https://doi.org/10.1023/A:1022991224381</ext-link></mixed-citation></ref><ref id="B47"><mixed-citation xmlns:xlink="http://www.w3.org/1999/xlink" xlink:type="simple"><person-group><name name-style="western"><surname>Naiyanetr</surname><given-names>P</given-names></name></person-group> (<year>1998</year>) Checklist of Crustacean Fauna in Thailand (<tp:taxon-name><tp:taxon-name-part taxon-name-part-type="order">Decapoda</tp:taxon-name-part></tp:taxon-name> and <tp:taxon-name><tp:taxon-name-part taxon-name-part-type="order">Stomatopoda</tp:taxon-name-part></tp:taxon-name>). Office of Natural Resources and Environmental Policy and Planning Biodiversity Series, 161 pp.</mixed-citation></ref><ref id="B79"><mixed-citation xmlns:xlink="http://www.w3.org/1999/xlink" xlink:type="simple"><person-group><name name-style="western"><surname>Wowor</surname><given-names>D</given-names></name><name name-style="western"><surname>Ng</surname><given-names>PKL</given-names></name></person-group> (<year>2010</year>) <article-title>On two new genera of Asian prawns previously assigned to <italic><tp:taxon-name><tp:taxon-name-part taxon-name-part-type="genus">Macrobrachium</tp:taxon-name-part></tp:taxon-name></italic> (<tp:taxon-name><tp:taxon-name-part taxon-name-part-type="subphylum">Crustacea</tp:taxon-name-part></tp:taxon-name>: <tp:taxon-name><tp:taxon-name-part taxon-name-part-type="order">Decapoda</tp:taxon-name-part></tp:taxon-name>: <tp:taxon-name><tp:taxon-name-part taxon-name-part-type="infraorder">Caridea</tp:taxon-name-part></tp:taxon-name>: <tp:taxon-name><tp:taxon-name-part taxon-name-part-type="family">Palaemonidae</tp:taxon-name-part></tp:taxon-name>).</article-title><source>Zootaxa</source><volume>2372</volume>(<issue>1</issue>): <fpage>37</fpage>–<lpage>52</lpage>. <ext-link xlink:href="10.11646/zootaxa.2372.1.5" ext-link-type="doi" xlink:type="simple">https://doi.org/10.11646/zootaxa.2372.1.5</ext-link></mixed-citation></ref><ref id="B3"><mixed-citation xmlns:xlink="http://www.w3.org/1999/xlink" xlink:type="simple"><person-group><name name-style="western"><surname>Cai</surname><given-names>Y</given-names></name><name name-style="western"><surname>Naiyanetr</surname><given-names>P</given-names></name><name name-style="western"><surname>Ng</surname><given-names>PKL</given-names></name></person-group> (<year>2004</year>) <article-title>The freshwater prawns of the genus <italic><tp:taxon-name><tp:taxon-name-part taxon-name-part-type="genus">Macrobrachium</tp:taxon-name-part></tp:taxon-name></italic> Bate, 1868, of Thailand (<tp:taxon-name><tp:taxon-name-part taxon-name-part-type="subphylum">Crustacea</tp:taxon-name-part></tp:taxon-name>: <tp:taxon-name><tp:taxon-name-part taxon-name-part-type="order">Decapoda</tp:taxon-name-part></tp:taxon-name>: <tp:taxon-name><tp:taxon-name-part taxon-name-part-type="family">Palaemonidae</tp:taxon-name-part></tp:taxon-name>).</article-title><source>Journal of Natural History</source><volume>38</volume>(<issue>5</issue>): <fpage>581</fpage>–<lpage>649</lpage>. <ext-link xlink:href="10.1080/0022293021000033238" ext-link-type="doi" xlink:type="simple">https://doi.org/10.1080/0022293021000033238</ext-link></mixed-citation></ref></ref-list></tp:taxon-treatment>
